# Supplementary material for: Land use management based on multi-scenario allocation and trade-offs of ecosystem services in Wafangdian County, Liaoning Province, China
Source: PeerJ. 2019 Sep 16;7:e7673. doi: 10.7717/peerj.7673 (PMC6752191; doi:10.7717/peerj.7673)
Supplement: Supplemental Information 1 [file peerj-07-7673-s004.zip]

Archive with 3 entries (3 files):
- Meteorological data/Meteorological data for 2000.xls
- Meteorological data/Meteorological data for 2007.xlsx
- Meteorological data/Meteorological data for 2014.xls
