# Supplementary material for: Land use management based on multi-scenario allocation and trade-offs of ecosystem services in Wafangdian County, Liaoning Province, China
Source: PeerJ. 2019 Sep 16;7:e7673. doi: 10.7717/peerj.7673 (PMC6752191; doi:10.7717/peerj.7673)
Supplement: Supplemental Information 1 [file peerj-07-7673-s004.zip › Meteorological data/Meteorological data for 2000.xls]

## Sheet: precipitation (mm)
ID	X	Y	site code	site name	province	1	2	3	4	5	6	7	8	9	10	11	12	total
1	40.65	122.167	54471	Yingkou	Liaoning	3.4	0.2	17.2	43.3	71.5	19.8	97	154.3	17.4	66.5	16	15.3	521.9
2	40.1667	122.15	54476	Xiongyue	Liaoning	2.03	1.8	10.1	42.8	43	7.1	97.8	97.2	24.6	30.5	8.9	7.4	373.23
3	40.2833	123.283	54486	Xiuyan	Liaoning	1.53	2.2	13.8	29.4	43.6	47.5	130.5	140.8	45.9	27.9	9.8	14.7	507.63
4	40.7167	124.183	54493	Kuandian	Liaoning	3.99	4.2	31.1	48.6	60.8	7.4	155.8	147.6	24.8	23.5	29.6	15.5	552.89
5	40.05	124.033	54497	Dandong	Liaoning	2.51	4.3	22.9	40.8	33.6	37.6	183.7	149.8	23.9	43.8	7.8	7.9	558.61
6	39.65	122.017	54563	Wafangdian	Liaoning	1.32	2.1	3.6	38	77	23.7	124.6	66.4	18.5	38	9.8	9.4	412.42
7	39.2667	122.583	54579	Changhai	Liaoning	1.08	4.2	2	9.6	50.8	37.3	130.9	34.3	47.9	87.8	7.7	6.1	419.68
8	39.7167	122.95	54584	Zhuanghe	Liaoning	1.69	5	13.7	14.5	59.6	41.2	124.6	82.6	17.1	44.6	7.1	14.8	426.49
9	38.9	121.633	54662	Dalian	Liaoning	1.32	1	2.2	10.9	33.7	50.8	134	87.2	20.3	42.6	15	8.3	407.32
11	40.5833	120.7	54455	Xingcheng	Liaoning	2.55	0	15.5	26.6	57.5	42.7	86	323.9	57.6	48.7	3.6	3.2	667.85
12	41.1333	121.117	54337	Jingzhou	Liaoning	1.96	0.1	5.4	37.4	37.5	7.7	92.8	200.2	13.2	24.9	3.2	3.6	427.96

## Sheet: air temperature (℃)
ID	X	Y	site code	site name	province	1	2	3	4	5	6	7	8	9	10	11	12
1	40.65	122.167	54471	Yingkou	Liaoning	-13.5	-6.3	3.4	10.9	17.6	24.2	26.8	25.9	20.4	10.5	0.7	-5.7
2	40.1667	122.15	54476	Xiongyue	Liaoning	-13.2	-6.5	3.4	11	17.4	23.8	26.2	25.2	19.2	9.9	1.1	-4.7
3	40.2833	123.283	54486	Xiuyan	Liaoning	-12.1	-7.7	1.8	9.1	15.6	22.7	24.5	24.3	18.2	8.7	-0.8	-7.5
4	40.7167	124.183	54493	Kuandian	Liaoning	-13.5	-8.8	0.8	7.7	15.2	22.4	23.7	23.6	17.4	8.1	-1.4	-7.7
5	40.05	124.033	54497	Dandong	Liaoning	-8.9	-5.9	2.5	8.9	15	22.1	24.2	24.9	19.6	10.5	1.1	-5.1
6	39.65	122.017	54563	Wafangdian	Liaoning	-9.5	-5.2	3.3	10.4	15.8	23.7	24.6	25	20.6	11.1	2	-3.8
7	39.2667	122.583	54579	Changhai	Liaoning	-6.4	-3.1	3.3	9.1	13.6	20.3	23.2	24.7	21.6	13.7	5.2	-0.8
8	39.7167	122.95	54584	Zhuanghe	Liaoning	-8.7	-5.9	2.6	9.6	14.9	22.4	24.3	24.8	19.6	10.7	1.4	-4.2
9	38.9	121.633	54662	Dalian	Liaoning	-6.4	-2.6	5.1	10.9	15.8	23.6	25.3	25.4	21.9	13.3	5	0.2
11	40.5833	120.7	54455	Xingcheng	Liaoning	-12	-5.6	2.9	10.3	16.8	23.1	25.6	24.9	19.8	10.9	0.9	-5.1
12	41.1333	121.117	54337	Jingzhou	Liaoning	-11.9	-5.4	3.6	11	18.2	25	26.8	25.1	20.5	10.6	0.2	-6.2

## Sheet: Monthly total radiation (J)
ID	X	Y	site code	site name	province	1	2	3	4	5	6	7	8	9	10	11	12
1	41.55	120.433	54324	Chaoyang	Liaoning	232.03	331.45	476.79	535.86	672.23	642.69	630.25	542.25	494.24	363.13	187.96	150.41
2	41.7333	123.517	54342	Shenyang	Liaoning	213.32	342.68	461.35	496.7	593.22	644.48	577.9	475.75	458.3	343	231.05	181.73
3	38.9	121.633	54662	Dalian	Liaoning	232.95	320.42	488.88	549.31	579.1	616.01	555.62	489.84	495.74	336.95	217.89	177.55
4	39.4333	118.883	54539	Leting	Hebei	221.66	329.15	488.29	524.87	608.74	624.05	565.34	447.7	465.72	316.8	229.78	175.3
5	37.4833	121.233	54764	Fushan	Shandong	216.38	345.8	504.74	601.68	584.92	600.02	630.67	489.08	489.81	317.33	237.13	194.61

## Sheet: Evapotranspiration (mm)
ID	X	Y	site code	site name	province	1	2	3	4	5	6	7	8	9	10	11	12
1	41.7333	123.517	54342	Shenyang	Liaoning	-58.65	-4.41	107.54	166.54	226.94	317.39	349.39	266.98	195.75	80.11	-16.48	-58.12
2	39.4333	118.883	54539	Leting	Hebei	-23.41	57.5	154.75	173.75	236.27	264.76	281.5	223.92	187.58	77.42	9.38	-21.91
3	37.4833	121.233	54764	Fushan	Shandong	8.42	55.29	159.62	239.33	248.21	255.91	346.23	258.56	214.03	119.38	36.66	-10.3
