# Supplementary material for: Land use management based on multi-scenario allocation and trade-offs of ecosystem services in Wafangdian County, Liaoning Province, China
Source: PeerJ. 2019 Sep 16;7:e7673. doi: 10.7717/peerj.7673 (PMC6752191; doi:10.7717/peerj.7673)
Supplement: Supplemental Information 1 [file peerj-07-7673-s004.zip › Meteorological data/Meteorological data for 2007.xlsx]

## Sheet: precipitation (mm)
ID	X	Y	site code	site name	province	1	2	3	4	5	6	7	8	9	10	11	12
1	40.65	122.167	54471	Yingkou	Liaoning	0.6	2.5	45.8	31.1	49.4	39.5	141.9	65.5	27.2	35.2	39.9	5.2
2	40.1667	122.15	54476	Xiongyue	Liaoning	4.4	0.4	53.3	38.1	45.2	39.3	130.4	146.3	21	48	9.5	7
3	40.2833	123.283	54486	Xiuyan	Liaoning	5.1	14.2	97.9	58.7	39	45.9	127.1	330.5	84.2	50.7	18.6	12.6
4	40.7167	124.183	54493	Kuandian	Liaoning	17.9	26.5	98.1	71.9	96.3	44.1	157.1	391.3	148.5	87.8	37.4	8.2
5	40.05	124.033	54497	Dandong	Liaoning	10.6	23.5	127.9	71.5	101.6	32.3	103.4	452.4	177.9	101.4	21	10.6
6	39.65	122.017	54563	Wafangdian	Liaoning	1.1	7	88.1	34.4	61.5	23.9	209	208.1	38.8	60.7	7.4	6.1
7	39.2667	122.583	54579	Changhai	Liaoning	5.1	1	102.3	39	88.7	33.3	92	420.7	92.4	68.1	2	5
8	39.7167	122.95	54584	Zhuanghe	Liaoning	4.4	8.8	111.8	38.9	107	36.2	125.6	294.4	86.7	58.5	9.8	8.5
9	38.9	121.633	54662	Dalian	Liaoning	5.2	7	93.7	42.8	56.4	53.9	182.8	192.2	87.4	128.1	0.1	10
10	40.5833	120.7	54455	Xingcheng	Liaoning	0	0.1	19	29.3	53.3	37	215.2	36.7	4.2	49.7	4.9	8.4
11	39.4167	122.367	54575	Pikou	Liaoning	3.7	2.7	110.3	37.4	79.9	23.9	142.3	304.2	77.5	45.4	1.9	1.5
12	40.35	120.35	54454	Suizhong	Liaoning	0	0.3	31.3	21.2	54.7	46.4	208.2	123	21.8	68.9	4.2	9.5

## Sheet: air temperature (℃)
ID	X	Y	site code	site name	province	1	2	3	4	5	6	7	8	9	10	11	12
1	40.65	122.167	54471	Yingkou	Liaoning	-5.5	0.6	2.2	10.3	17.8	23.3	24.8	24.9	20.9	12	2.8	-3.8
2	40.1667	122.15	54476	Xiongyue	Liaoning	-6.8	0.5	2.2	10.2	17.9	23.4	24.1	24	19.7	10.9	2.1	-3.9
3	40.2833	123.283	54486	Xiuyan	Liaoning	-6.9	-1.1	1.7	9	16.6	22.2	23.3	23.7	19.1	9.5	0.4	-6.7
4	40.7167	124.183	54493	Kuandian	Liaoning	-8.4	-2.5	0.6	7.8	15.7	21.6	22.5	22.9	18.2	8.8	-0.4	-6.7
5	40.05	124.033	54497	Dandong	Liaoning	-4.3	0.3	2.9	9	16	21.3	22.8	23.9	20.1	11.3	2.3	-3.8
6	39.65	122.017	54563	Wafangdian	Liaoning	-4	1.1	3.3	10.6	18.1	22.8	23.4	24.3	20.9	12.1	3.3	-2.3
7	39.2667	122.583	54579	Changhai	Liaoning	-1.4	2.6	4	9.8	16.2	20	22.4	24.2	21.9	14.3	6.2	0.3
8	39.7167	122.95	54584	Zhuanghe	Liaoning	-4.9	0	2.9	9.7	17	21.6	23	24.2	20.4	11.5	2.7	-3.5
9	38.9	121.633	54662	Dalian	Liaoning	-1.6	2.9	4.1	10.9	18.1	21.3	23.4	24.7	22	14.1	6.3	1.2
10	40.5833	120.7	54455	Xingcheng	Liaoning	-5.1	-0.1	2	10.2	17.9	22.1	23.5	24.4	20.7	11.8	3.2	-3.3
11	39.4167	122.367	54575	Pikou	Liaoning	-4.1	0.8	3.1	10	17.1	20.9	23	24.4	21.1	12.6	3.8	-2.1
12	40.35	120.35	54454	Suizhong	Liaoning	-4.7	0.3	2.4	10.9	18.8	22.8	24.1	24.9	20.7	11.7	3.5	-2.9

## Sheet: Monthly total radiation (J)
ID	X	Y	site code	site name	province	1	2	3	4	5	6	7	8	9	10	11	12
1	41.55	120.433	54324	Chaoyang	Liaoning	249.48	319.94	468.28	551.16	633.61	665.88	582.32	575.31	488.8	320.11	217.51	176.89
2	41.7333	123.517	54342	Shenyang	Liaoning	199.56	284.96	421.99	521.96	628.23	638.76	550.21	520.34	469.06	339.61	221.07	172.54
3	38.9	121.633	54662	Dalian	Liaoning	252.42	305.41	402.36	523.09	613.98	604.15	533.96	439.59	414.65	286.16	249.98	216.25
4	39.4333	118.883	54539	Leting	Hebei	239.1	280.68	401.28	549.7	632.29	559.52	540.1	522.18	442.96	282.29	251.03	191.06
5	37.4833	121.233	54764	Fushan	Shandong	243.62	335.83	384.32	543.98	638.76	596.11	541.51	464.54	390.45	311.58	276.84	210.22

## Sheet: net radiation (J)
ID	X	Y	site code	site name	province	1	2	3	4	5	6	7	8	9	10	11	12
1	41.7333	123.517	54342	Shenyang	Liaoning	-15.18	49.2	109.3	176.76	257.52	291.27	292.01	262.34	192.42	91.06	-14.56	-33.82
2	39.4333	118.883	54539	Leting	Hebei	23.87	59.45	91.7	213.06	295.64	299.62	310.86	289.03	205.53	84.17	28.08	-12.95
3	37.4833	121.233	54764	Fushan	Shandong	-2.24	55.95	107.43	183.67	250.9	216.47	254.29	219.43	135.48	73.1	9.66	-18.33
