# Supplementary material for: Land use management based on multi-scenario allocation and trade-offs of ecosystem services in Wafangdian County, Liaoning Province, China
Source: PeerJ. 2019 Sep 16;7:e7673. doi: 10.7717/peerj.7673 (PMC6752191; doi:10.7717/peerj.7673)
Supplement: Supplemental Information 1 [file peerj-07-7673-s004.zip › Meteorological data/Meteorological data for 2014.xls]

## Sheet: precipitation (mm)
ID	X	Y	Site code	Site name	Province	1	2	3	4	5	6	7	8	9	10	11	12	13
1	40.65	122.167	54471	Yingkou	Liaoning	0.9	3.3	11.3	2	63.7	168.1	76.1	11.9	22.7	29.3	16.5	2.4	4.082
2	40.1667	122.15	54476	Xiongyue	Liaoning	6.3	5.4	6	4.9	50.6	39.9	120.7	6.9	44.3	18.6	10.5	6.1	3.202
3	40.2833	123.283	54486	Xiuyan	Liaoning	3.2	1.5	1.9	10.3	89.3	84.2	94.3	47.3	40.5	27.4	10.6	1.6	4.121
4	40.7167	124.183	54493	Kuandian	Liaoning	4.8	3	24.2	7.3	83.3	171.9	139.8	171.1	31.2	27.5	23.9	7.9	6.959
5	40.05	124.033	54497	Dandong	Liaoning	3.8	3.7	11.1	18.5	110.6	73	363.4	192.1	52.1	16.3	19.2	3.7	8.675
6	39.65	122.017	54563	Wafangdian	Liaoning	1.6	3.7	0.6	13.5	53.6	60.7	53.7	60.3	73.3	19.5	11.7	2.2	3.544
7	39.2667	122.583	54579	Changhai	Liaoning	3.2	2.8	0.3	11.7	85.6	23.1	117.4	32.9	36.1	21.1	30.9	0.6	3.657
8	39.7167	122.95	54584	Zhuanghe	Liaoning	3.6	3	2.2	14.2	101.4	47.7	118.7	72.1	107.7	31.5	14.7	0.9	5.177
9	38.9	121.633	54662	Dalian	Liaoning	1.5	7.7	1.2	16.8	73	48.6	127.8	63.2	28.1	25.1	39.1	4.4	4.365
10	38.81	121.22	54660	Lushun	Liaoning	0.2	7.4	0	11.7	60.1	36.8	145.1	13.9	32	25.3	41.4	1.9	3.758
11	40.5833	120.7	54455	Xingcheng	Liaoning	0.1	3.3	1.9	0.5	69.3	79.2	21	24.4	84.9	19.1	0	0	3.037
12	41.1333	121.117	54337	Jingzhou	Liaoning	4.5	2.9	2.3	4.8	85	92.9	36.6	60.9	30.2	17	0	1	3.381
13	41.02	122.08	54470	Dawa	Liaoning	3.7	2.3	10.7	0.1	52.9	203.1	28.7	10.1	47.1	30.5	8.7	1.6	3.995

## Sheet: air temperature (℃)
ID	X	Y	Site code	Site name	province	1	2	3	4	5	6	7	8	9	10	11	12
1	40.65	122.167	54471	Yingkou	Liaoning	-5.1	-3.7	4.4	12.8	17.3	22.3	25.5	25	19	12.7	4.9	-5.4
2	40.1667	122.15	54476	Xiongyue	Liaoning	-5.2	-3.5	4.8	13.6	18	22.4	25.4	24.7	18.2	12.6	4.7	-5.3
3	40.2833	123.283	54486	Xiuyan	Liaoning	-6.6	-3.8	3.8	12.1	15.9	21.4	23.8	23.2	17.3	11.4	2.3	-9
4	40.7167	124.183	54493	Kuandian	Liaoning	-8.7	-5.7	2.4	11	14.9	20.3	22.7	22.3	16.3	10.2	1.8	-10.7
5	40.05	124.033	54497	Dandong	Liaoning	-5.2	-2.9	4.3	10.8	15.3	21.1	23.5	23.4	18.4	12.2	4.3	-7.5
6	39.65	122.017	54563	Wafangdian	Liaoning	-4.2	-3	4.6	12.9	17	22.1	24.2	24.4	19.2	12.6	5.1	-4.3
7	39.2667	122.583	54579	Changhai	Liaoning	-1.6	-1.8	4.1	10.4	14.6	20	23	24.4	20.7	14.7	8.2	-1.7
8	39.7167	122.95	54584	Zhuanghe	Liaoning	-4.8	-3.1	4	11.2	16	21.5	24	24.1	18.9	12.5	4.5	-6
9	38.9	121.633	54662	Dalian	Liaoning	-0.4	-1.3	6	13	17.3	21.8	24.3	24.9	20.8	14.3	8	-0.5
10	38.81	121.22	54660	Lushun	Liaoning	-0.2	-1.3	5.4	11.8	16.5	21	23.8	24.5	20.5	14.6	8	0
11	40.5833	120.7	54455	Xingcheng	Liaoning	-6.6	-4.9	3.9	12.9	17.4	22.3	24.3	23.3	17.6	11.6	2.9	-6.3
12	41.1333	121.117	54337	Jingzhou	Liaoning	-5.4	-3.9	5.5	14.2	18.2	23.4	25.5	25.2	19.4	12.4	4.6	-4.9
13	41.02	122.08	54470	Dawa	Liaoning	-5.6	-3.9	4.7	13.2	17.3	22.8	25.3	24.9	18.9	12.3	4.7	-5.9

## Sheet: Monthly total radiation (J)
ID	X	Y	Site code	Site name	province	1	2	3	4	5	6	7	8	9	10	11	12
1	41.55	120.433	54324	Chaoyang	Liaoning	221.46	240.77	455.62	553.97	612.87	590.95	633.75	584.9	445.62	334	232.02	213.38
2	41.7333	123.517	54342	Shenyang	Liaoning	243.24	294.08	469.38	562.19	578.58	605.84	632.52	608.84	504.84	354.46	245.01	214.63
3	38.9	121.633	54662	Dalian	Liaoning	241.28	292.15	484.77	484.73	688.57	613.46	591.66	584.05	501.3	389.88	258.34	230.44
4	39.4333	118.883	54539	Leting	Hebei	235.62	276.94	458.77	540.61	649.69	603.43	542.57	543.76	425.71	333.12	270.14	263.4
5	37.4833	121.233	54764	Fushan	Shandong	257.94	297.81	477.68	534.08	702.42	551.49	558.53	580.9	448.6	377.35	236.58	225.28

## Sheet: Net radiation (J)
ID	X	Y	Site code	Site name	province	1	2	3	4	5	6	7	8	9	10	11	12
1	41.7333	123.517	54342	Shenyang	Liaoning	-34.88	41.47	133.53	210.46	265.43	304.63	269.37	225.06	120.35	66.13	8.57	-40.66
2	39.4333	118.883	54539	Leting	Hebei	-12.81	38.02	92.77	104.05	304.66	326.22	306.52	276.85	194.28	126.52	60.9	4.03
3	37.4833	121.233	54764	Fushan	Shandong	21.76	80.39	148.73	210.65	311.59	274.47	281.7	312.21	196.37	126	20.72	-10.74

## Sheet: Evapotranspiration (mm)
ID	X	Y	Site code	Site name	Province	1	2	3	4	5	6	7	8	9	10	11	12
1	41.1333	121.117	54337	Jingzhou	Liaoning	32.7	38.7	113.7	124.8	126.1	120.5	125.4	130.4	98.7	74.8	80.9	37.9
2	41.0833	123	54339	Anshan	Liaoning	35	41.5	92.8	137.6	129	111.4	136.8	142.3	110.2	96.9	65.6	33.9
3	40.3333	120.3	54454	Suizhong	Liaoning	37.5	43	115	115.8	149.8	142.5	137	127.8	91.2	84.2	81.4	49.2
4	40.5833	120.7	54455	Xingcheng	Liaoning	38.8	43.7	113.6	140	128.8	131.9	119.8	124.7	102.6	91.7	76.2	49.3
5	41.0167	122.067	54470	Dawa	Liaoning	43.6	52.6	110.1	214	208.6	179.3	200.8	177.1	110	94.8	64.2	35.9
6	40.65	122.167	54471	Yingkou	Liaoning	46.2	59.9	109.7	118.7	114	103.8	127.4	122.2	96.6	92.2	70.9	41
7	40.8833	122.717	54472	Haicheng	Liaoning	33.3	37.7	103.6	206.9	233.3	193.1	228.5	204.1	89.3	76.2	63	25
8	40.1667	122.15	54476	Xiongyue	Liaoning	58.7	70.4	142.6	102.2	128.1	118.4	137.1	118.5	95.4	93	83.6	54.1
9	40.2833	123.283	54486	Xiuyan	Liaoning	24.4	33.8	68.8	84.8	85.5	72.8	86.9	100.2	97.9	66.2	38.9	18.9
10	40.7167	124.183	54493	Kuandian	Liaoning	27.9	41.7	90.5	177.5	91.6	82.5	82.9	91.8	92.2	94.6	47.8	22.1
11	40.05	124.033	54497	Dandong	Liaoning	41.6	61.6	107.4	143.8	90	103.5	91.2	107.9	106.9	80.4	61.6	33
12	39.65	122.017	54563	Wafangdain	Liaoning	42	53.8	104.5	147	104.4	80.2	93.6	108.4	108.1	96.7	75.6	48.6
13	39.2667	122.583	54579	Changhai	Liaoning	45.5	47	83.8	120.8	112.8	96.5	101.4	103.2	111.4	95.3	102.2	61.6
14	39.7167	122.95	54584	Zhuanghe	Liaoning	47.4	56.4	97.4	141	105.5	95.4	97	103.6	100.7	76.3	66.1	48.9
15	38.81	121.22	54660	Lushun	Liaoning	74.1	73.1	148.4	196.2	92.2	86.4	97.9	93.7	100.9	81.2	88.3	65.7
16	38.9	121.633	54662	Dalian	Liaoning	45.9	47	100.5	147.7	143.9	105.5	107.6	105.3	103	81	70.6	49.7
