# Supplementary material for: Land use management based on multi-scenario allocation and trade-offs of ecosystem services in Wafangdian County, Liaoning Province, China
Source: PeerJ. 2019 Sep 16;7:e7673. doi: 10.7717/peerj.7673 (PMC6752191; doi:10.7717/peerj.7673)
Supplement: Supplemental Information 2 [file peerj-07-7673-s005.zip]

Archive with 9 entries (7 files):
- Key parameters/biophysical/
- Key parameters/biophysical/biophysical2000.csv
- Key parameters/biophysical/biophysical2014.csv
- Key parameters/biophysical/schema.ini
- Key parameters/soildepth/
- Key parameters/soildepth/soildepth.dbf
- Key parameters/soildepth/soildepth.tfw
- Key parameters/soildepth/soildepth.tif
- Key parameters/soildepth/soildepth.xml
