# Supplementary material for: Land use management based on multi-scenario allocation and trade-offs of ecosystem services in Wafangdian County, Liaoning Province, China
Source: PeerJ. 2019 Sep 16;7:e7673. doi: 10.7717/peerj.7673 (PMC6752191; doi:10.7717/peerj.7673)
Supplement: Supplemental Information 2 [file peerj-07-7673-s005.zip › Key parameters/biophysical/biophysical2014.csv]

LULC_desc	lucode	LULC_veg	root_depth	Kc
otherland	0	0	1	0
Forest	1	1	1700	1
Inland water	2	0	1	0
Construction landD	3	0	1	0.3
Mariculture	4	1	500	0.7
cropland	5	1	500	0.85
grassland	6	0	1	0
unused sea	7	0	200	0.2
unused land
