# Supplementary material for: Land use management based on multi-scenario allocation and trade-offs of ecosystem services in Wafangdian County, Liaoning Province, China
Source: PeerJ. 2019 Sep 16;7:e7673. doi: 10.7717/peerj.7673 (PMC6752191; doi:10.7717/peerj.7673)
Supplement: Supplemental Information 2 [file peerj-07-7673-s005.zip › Key parameters/soildepth/soildepth.tfw]

30.0000000000
0.0000000000
0.0000000000
-30.0000000000
1353783.5529171447
4440301.4292935384
