# Supplementary material for: Land use management based on multi-scenario allocation and trade-offs of ecosystem services in Wafangdian County, Liaoning Province, China
Source: PeerJ. 2019 Sep 16;7:e7673. doi: 10.7717/peerj.7673 (PMC6752191; doi:10.7717/peerj.7673)
Supplement: Supplemental Information 3 [file peerj-07-7673-s006.zip]

Archive with 5 entries (5 files):
- soil date/xj.dbf
- soil date/xj.sbn
- soil date/xj.sbx
- soil date/xj.shp
- soil date/xj.shx
