# Supplementary material for: Land use management based on multi-scenario allocation and trade-offs of ecosystem services in Wafangdian County, Liaoning Province, China
Source: PeerJ. 2019 Sep 16;7:e7673. doi: 10.7717/peerj.7673 (PMC6752191; doi:10.7717/peerj.7673)
Supplement: Supplemental Information 4 [file peerj-07-7673-s007.zip]

Archive with 12 entries (10 files):
- subwatersheds/subwatershed_results_wyield_2000/
- subwatersheds/subwatershed_results_wyield_2000/subwatershed_results_wyield.csv
- subwatersheds/subwatershed_results_wyield_2000/subwatershed_results_wyield.dbf
- subwatersheds/subwatershed_results_wyield_2000/subwatershed_results_wyield.prj
- subwatersheds/subwatershed_results_wyield_2000/subwatershed_results_wyield.shp
- subwatersheds/subwatershed_results_wyield_2000/subwatershed_results_wyield.shx
- subwatersheds/subwatershed_results_wyield_2014/
- subwatersheds/subwatershed_results_wyield_2014/subwatershed_results_wyield.csv
- subwatersheds/subwatershed_results_wyield_2014/subwatershed_results_wyield.dbf
- subwatersheds/subwatershed_results_wyield_2014/subwatershed_results_wyield.prj
- subwatersheds/subwatershed_results_wyield_2014/subwatershed_results_wyield.shp
- subwatersheds/subwatershed_results_wyield_2014/subwatershed_results_wyield.shx
