# Supplementary material for: Land use management based on multi-scenario allocation and trade-offs of ecosystem services in Wafangdian County, Liaoning Province, China
Source: PeerJ. 2019 Sep 16;7:e7673. doi: 10.7717/peerj.7673 (PMC6752191; doi:10.7717/peerj.7673)
Supplement: Supplemental Information 4 [file peerj-07-7673-s007.zip › subwatersheds/subwatershed_results_wyield_2000/subwatershed_results_wyield.csv]

AET_mn	PET_mn	precip_mn	subws_id	wyield_mn	wyield_vol
172.784840556	224.440796114	443.211704769	0	270.426859504	454821983.87
265.33093774	355.609140283	414.495453594	1	149.164500395	4167193.73108
254.735014982	340.149682305	413.484997427	2	158.750019022	8416052.88347
295.384738048	385.109747602	420.832137025	3	125.447399846	6533564.02353
270.988281279	333.779225146	421.166449603	4	150.178160561	5292743.93047
273.096077568	341.209062459	422.851936551	5	149.755876866	1731252.81451
276.623824655	355.160759904	421.972177834	6	145.348349699	1780502.74898
277.683226934	357.619030783	422.272468534	7	144.589240371	6875435.2635
219.156005738	268.280219959	429.595159049	8	210.43916685	9655559.24865
217.055662443	271.146556623	433.068642587	9	216.012997034	3337076.78468
187.126865807	262.167638457	437.921480763	10	250.794621389	3954078.15975
304.072084071	398.393219285	427.365619325	11	123.293532415	2627520.79865
197.729614651	270.524316295	435.186762035	12	237.457149674	7058888.68837
208.49328461	259.324193482	430.62907964	13	222.135777082	6192989.97
222.788235474	285.793403997	432.646702088	14	209.858474295	3519263.65639
249.598927628	326.666029611	427.209728015	15	177.610805598	14533856.7
273.968106537	364.896197025	428.285392581	16	154.31729887	5153626.80824
202.027481481	276.053335452	438.406951112	17	236.379449772	2171452.53944
249.392456117	326.464821355	429.495625048	18	180.103150596	4260772.2749
257.235320614	375.120246327	428.546768561	19	171.311444056	4417111.40468
259.237409941	389.182291079	428.244111297	20	169.006702056	2360229.29622
198.338590936	292.774649378	442.576906899	21	244.238310106	6042480.21584
202.723029457	283.332812224	436.493639227	22	233.770628754	18945730.2138
220.204076265	279.590520984	435.838292116	23	215.634222719	5602241.7965
241.600832434	307.325568486	429.597153928	24	187.996306355	8114164.97747
194.768799778	273.273683069	438.747634918	25	243.978826873	7679843.5229
223.499074341	288.764481802	443.903992625	26	220.404938778	5439946.53693
231.074952407	289.905943342	432.364284958	27	201.289331894	7703302.47373
248.06050198	360.436133781	427.217219085	28	179.156722973	7920644.13233
265.661210504	342.236030834	427.055466472	29	161.394239368	4183919.70368
235.389262553	321.529500865	428.223605144	30	192.834343251	8361162.13932
212.409349542	282.680923078	438.628208798	31	226.218860902	2756092.24803
240.974277454	294.483214459	443.093796086	32	202.119518714	10977939.7514
258.331131502	369.476503584	425.520128105	33	167.188979075	6143091.53374
236.869879179	314.823260846	435.959136867	34	199.089259903	11681841.0498
198.183733429	283.846864039	438.724779845	35	240.541045253	4644510.82637
214.314228317	314.373455435	437.392486095	36	223.078244699	1913141.33436
232.237023931	312.067834899	441.901839571	37	209.664780738	7633035.04105
219.391506658	275.763191849	432.50717239	38	213.1156722	6145595.32765
275.530565987	358.982983631	427.914024149	39	152.383460909	9973878.47513
254.420018199	337.309716348	430.328784247	40	175.908749304	9898666.77736
204.400250662	289.004095408	443.182385101	41	238.782113856	4061039.04499
194.002124835	297.642977235	442.871588908	42	248.86947156	190833.110792
219.013538546	290.965684285	435.939014778	43	216.925476916	4954035.57906
234.515426916	296.515976103	433.977464128	44	199.462025725	9493694.30741
238.950773339	298.99730069	431.931304476	45	192.980526735	4941787.43447
255.267346967	323.924936037	429.578528328	46	174.311164401	2315549.5079
172.165010095	245.34019672	445.825656327	47	273.660644639	10854448.4429
94.4540233381	121.374288869	448.90363919	48	354.449610665	4001594.32456
281.511972665	359.705675988	428.294454801	49	146.782460558	2019609.2313
250.207611049	336.08632404	439.421951079	50	189.214353386	9443082.89154
277.264091223	346.160031493	436.054967529	51	158.790888539	2169972.76642
275.314483993	345.932962959	431.045233724	52	155.730774008	1631856.06159
290.692486339	375.329685355	427.839652139	53	137.147166758	3998223.92307
253.316839062	322.215662862	432.854147898	54	179.537295315	6187842.65168
135.294003301	166.819085738	449.179186499	55	313.885192529	32663960.3443
202.153446387	305.261972588	443.953076453	56	241.799623292	14078251.107
263.084896968	327.194367001	430.58527447	57	167.500379075	3012594.81789
254.682337651	338.75683848	438.160432685	58	183.478103496	8206645.30878
289.395899848	373.643520735	429.810538626	59	140.414646932	2363810.37377
252.239978908	334.103849994	441.95927359	60	189.719286217	6045651.69038
252.461500506	312.833655451	436.483809242	61	184.022299057	3494583.4591
246.603115603	323.846785663	444.381813511	62	197.778693259	6929572.07571
259.64949358	322.645686522	434.962211633	63	175.312707245	5005616.07361
151.991092934	215.268606092	437.958591888	64	285.967503629	3670621.68308
224.771899835	271.633275174	439.686560737	65	214.914674776	11688177.5706
215.743545527	276.183204438	437.164590218	66	221.421034292	9889017.66513
220.283420388	286.841857033	445.337762044	67	225.054330002	9497720.32932
