# Supplementary material for: Land use management based on multi-scenario allocation and trade-offs of ecosystem services in Wafangdian County, Liaoning Province, China
Source: PeerJ. 2019 Sep 16;7:e7673. doi: 10.7717/peerj.7673 (PMC6752191; doi:10.7717/peerj.7673)
Supplement: Supplemental Information 4 [file peerj-07-7673-s007.zip › subwatersheds/subwatershed_results_wyield_2000/subwatershed_results_wyield.prj]

PROJCS["GCS_WGS_1984",GEOGCS["GCS_WGS_1984",DATUM["D_WGS_1984",SPHEROID["WGS_1984",6378137.0,298.257223563]],PRIMEM["Greenwich",0.0],UNIT["Degree",0.017453292519943295]],PROJECTION["Albers"],PARAMETER["false_easting",0.0],PARAMETER["false_northing",0.0],PARAMETER["central_meridian",105.0],PARAMETER["standard_parallel_1",25.0],PARAMETER["standard_parallel_2",47.0],PARAMETER["latitude_of_origin",0.0],UNIT["Meter",1.0]]
