# Supplementary material for: Land use management based on multi-scenario allocation and trade-offs of ecosystem services in Wafangdian County, Liaoning Province, China
Source: PeerJ. 2019 Sep 16;7:e7673. doi: 10.7717/peerj.7673 (PMC6752191; doi:10.7717/peerj.7673)
Supplement: Supplemental Information 4 [file peerj-07-7673-s007.zip › subwatersheds/subwatershed_results_wyield_2014/subwatershed_results_wyield.csv]

AET_mn	PET_mn	precip_mn	subws_id	wyield_mn	wyield_vol
148.331502968	182.031399975	379.021413544	0	230.689911391	387989726.132
221.46271716	280.531159374	344.937041936	1	123.474318732	3449489.69498
202.341600606	256.545575618	344.880349384	2	142.538771037	7556621.67713
254.87584914	322.792058579	355.432060451	3	100.556199735	5237178.05024
220.395025047	258.872057701	352.596523149	4	132.201497811	4659190.60749
185.61555629	215.240272059	356.268885023	5	170.653319607	1972837.70132
215.202509341	263.351368755	354.754219932	6	139.551703937	1709494.41805
205.039255586	247.572401595	355.9854559	7	150.94619884	7177718.17413
187.952881114	223.323786661	360.624702471	8	172.671810809	7922683.42819
188.278602581	226.93378692	363.418919313	9	175.140332967	2705655.43385
159.695990745	215.682790108	366.964493664	10	207.268513439	3267836.83658
259.939955136	328.742111719	360.628573842	11	100.688607026	2145784.9732
177.305705667	235.890327441	365.308212231	12	188.002513226	5588750.71069
182.836507486	220.483131004	362.49479856	13	179.658278659	5008747.04824
196.399571825	242.832974013	364.267911769	14	167.868334278	2815101.60533
209.200890298	263.279487829	359.644748899	15	150.443850981	12310790.237
227.441545415	288.513386285	362.408430771	16	134.966893293	4507394.85849
185.551150223	250.309564462	368.835113158	17	183.283962157	1683701.46156
214.463509113	271.741951761	361.982633341	18	147.519131707	3489919.10645
211.622836635	288.256948837	361.993524207	19	150.370703651	3877173.26
221.932241256	313.662915033	361.095226204	20	139.163002691	1943453.08148
176.367346698	249.835786639	371.782533752	21	195.415183277	4834591.17579
180.4409829	244.787052723	367.106033937	22	186.665050963	15128101.0567
194.955172047	241.01271374	367.357451442	23	172.402279883	4479062.95203
211.251009065	260.493870842	361.923392351	24	150.672396137	6503216.49139
175.723963403	240.323336891	369.857597391	25	194.133627564	6110841.26165
202.010540023	256.336235842	373.205184385	26	171.194637347	4225357.56114
200.591104631	241.888172441	364.781110366	27	164.190008671	6283518.79385
200.574049579	266.108720574	359.580447932	28	159.006379608	7029783.34693
212.218483933	252.707405362	358.875380264	29	146.656899456	3801874.79874
178.991797842	222.024065722	360.246658156	30	181.254876861	7859084.58228
182.136492798	230.498057074	371.455370004	31	189.318869055	2306528.57736
209.163975015	246.284846616	373.897556298	32	164.733589447	8947356.65058
187.250467984	241.474037664	356.455356268	33	169.204887934	6217162.8793
200.01838872	251.380605767	368.713536293	34	168.695147977	9898423.98077
166.723777398	222.921574145	372.171481114	35	205.447706809	3966907.5917
179.973458775	244.240338696	371.876482317	36	191.903039632	1645779.65819
201.05929245	258.506665925	375.122479203	37	174.063186161	6336926.94907
187.592683927	227.146788303	366.324274846	38	178.731583697	5154064.80592
213.434659802	258.447127372	359.994521313	39	146.559860675	9592709.2808
208.43344086	257.517207188	363.308014347	40	154.874565309	8715039.58924
178.046593751	241.133085715	377.462659417	41	199.416055153	3391528.6748
169.159500355	243.726585548	377.977846244	42	208.818333818	160121.898372
188.896342383	239.373848606	370.746157635	43	181.849839902	4152995.71877
205.046806533	250.485049295	369.363805512	44	164.316988357	7820913.53636
200.864227581	240.860664435	367.149851839	45	166.28560905	4258191.99086
213.884896918	260.515611515	363.811941586	46	149.927050985	1991630.94528
153.663197148	204.511528082	380.728415511	47	227.065239052	9006292.93525
87.0102575037	107.962983626	383.705835459	48	296.695579576	3349574.41518
225.42885009	269.540941334	361.766982274	49	136.338134408	1875903.65894
209.984360185	266.389492106	375.760641805	50	165.776288769	8273364.08833
231.262225466	278.716081026	373.892860083	51	142.630666674	1949133.6385
234.337774873	280.878205155	367.039761015	52	132.701997544	1390544.42166
210.429981957	252.044318542	361.396632787	53	150.966650446	4401100.56713
205.906354917	250.151738372	369.668640244	54	163.76229476	5644149.37006
123.813699405	149.452463421	387.369903663	55	263.55620265	27426554.5388
171.814817047	239.869102803	381.464858	56	209.650034392	12206412.0224
211.483134685	249.218200187	366.65576211	57	155.172604862	2790872.40201
210.782488415	267.016542586	377.705188656	58	166.922682902	7466151.14537
221.398743512	262.421379736	365.524545576	59	144.125814927	2426286.03139
216.977542801	274.701459612	382.379953117	60	165.402397345	5270762.4145
201.248222542	236.382227548	377.750091825	61	176.501869454	3351770.50093
221.644966843	283.342776682	385.732773568	62	164.087822575	5749145.03957
214.758303478	259.977679403	375.793994779	63	161.035692168	4597971.60063
125.976112296	158.532186507	381.966580774	64	255.9904682	3285842.45172
192.325360016	229.269921781	383.069894389	65	190.744525048	10373679.1436
195.594730474	237.964668923	383.126382899	66	187.531664563	8375464.19004
174.241764715	206.955104218	390.226038845	67	215.984279825	9114946.97876
