# Supplementary material for: Land use management based on multi-scenario allocation and trade-offs of ecosystem services in Wafangdian County, Liaoning Province, China
Source: PeerJ. 2019 Sep 16;7:e7673. doi: 10.7717/peerj.7673 (PMC6752191; doi:10.7717/peerj.7673)
Supplement: Supplemental Information 5 [file peerj-07-7673-s008.zip]

Archive with 2 entries (2 files):
- Normalized data of ecosystem services/Data sheets for ES in 2000.xlsx
- Normalized data of ecosystem services/Data sheets for ES in 2014.xlsx
