# Supplementary material for: Land use management based on multi-scenario allocation and trade-offs of ecosystem services in Wafangdian County, Liaoning Province, China
Source: PeerJ. 2019 Sep 16;7:e7673. doi: 10.7717/peerj.7673 (PMC6752191; doi:10.7717/peerj.7673)
Supplement: Supplemental Information 5 [file peerj-07-7673-s008.zip › Normalized data of ecosystem services/Data sheets for ES in 2000.xlsx]

## Sheet: 2000trbc
Soil conservation	NPP	Food supply	Water yield
0	0	0	0
0	0	0.261561	0.930385
0	0.000511958	0	0
0	0.000512092	0.261561	0.930925
0	0	0.261561	0.930311
0	0	0.261561	0.929763
0	0.000511523	0	0
0	0.000511674	0.261561	0.931433
0	0.0005118	0.261561	0.930845
0	0.000511919	0.261561	0.930285
0	0.000511089	0	0
0	0.000511238	0.261561	0.93192
0	0.000511355	0.261561	0.931374
0	0.000511498	0.261561	0.930794
0	0.000510245	0.261561	0.934898
0	0.000510398	0.261561	0.934278
0	0.000510529	0.261561	0.933659
0	0.000510652	0.261561	0.933064
0	0.000510799	0.261561	0.932441
0	0.00051091	0.261561	0.931878
0	0.000511049	0.261561	0.931299
0	0.000511152	0.261561	0.930749
0	0	0.261561	0.930188
0	0.000509817	0.261561	0.93541
0	0.000509973	0.261561	0.934768
0	0.000510095	0.261561	0.934148
0	0.000510238	0.261561	0.933561
0	0.000510357	0.261561	0.932955
0	0.000510465	0.261561	0.932385
0	0.000510599	0.261561	0.931792
0	0.000510698	0.261561	0.931264
0	0.000510823	0.261561	0.930693
0	0.000509389	0.261561	0.935912
0	0.000509542	0.261561	0.935258
0	0.00050966	0.261561	0.934652
0	0.000509803	0.261561	0.934046
0	0.000509913	0.261561	0.933461
0	0.000510034	0.261561	0.932886
0	0.000510149	0.261561	0.932293
0	0.000510243	0.261561	0.931763
0	0.000510365	0.261561	0.931197
0	0.000508969	0.261561	0.936388
0	0.000509109	0.261561	0.935753
0	0.000509224	0.261561	0.935151
0	0.000509365	0.261561	0.934521
0	0.000509469	0.261561	0.93394
0	0.000509601	0.261561	0.933363
0	0.000509698	0.261561	0.932793
0	0.000509815	0.261561	0.93224
0	0.000509906	0.261561	0.931679
0	0.000508558	0.261561	0.936868
0	0.000508675	0.261561	0.936222
0	0.000508799	0.261561	0.935644
0	0.000508924	0.261561	0.935011
0	0.000509026	0.261561	0.934428
0	0.000509153	0.261561	0.933834
0	0.000509246	0.261561	0.933284
0	0.000509364	0.261561	0.932714
0	0.000509447	0.261561	0.932162
0	0.000508132	0.261561	0.937341
0	0.000508243	0.261561	0.936708
0	0.000508372	0.261561	0.936101
0	0.000508482	0.261561	0.935494
0	0.000508594	0.261561	0.934911
0	0.000508705	0.261561	0.934303
0	0.000508793	0.261561	0.933753
0	0.000508909	0.261561	0.93318
0	0.000493947	0.261561	0.932644
0	0.000506884	0.261561	0.941795
0	0.00050704	0.261561	0.941108
0	0.00050717	0.261561	0.940412
0	0.000507303	0.261561	0.939772
0	0.000507444	0.261561	0.939083
0	0.000507562	0.261561	0.938444
0	0.000507701	0.261561	0.937796
0	0.000507809	0.261561	0.937187
0	0.000507943	0.261561	0.936554
0	0.000508041	0.261561	0.93595
0	0.000508162	0.261561	0.935381
0	0.000508256	0.261561	0.934779
0	0.000508347	0.261561	0.934218
0	0.000508453	0.261561	0.933635
0	0.000508842	0	0
0	0	0.00726558	0.0947376
0	0.000506474	0.261561	0.942254
0	0.000506631	0.261561	0.941549
0	0.000506754	0.261561	0.94088
0	0.000506899	0.261561	0.940229
0	0.00050702	0.261561	0.939556
0	0.000507146	0.261561	0.938916
0	0.00050727	0.261561	0.938257
0	0.000507374	0.261561	0.937657
0	0.000507505	0.261561	0.937017
0	0.0005076	0.261561	0.936418
0	0.00050772	0.261561	0.935822
0	0.000507807	0.261561	0.935247
0	0.000507916	0.261561	0.934675
0	0.000507997	0.261561	0.934097
0	0.000508369	0.261561	0.93148
0.000347605	0.000508446	0.261561	0.930982
0	0.000506067	0	0
0	0.000506218	0.261561	0.942017
0	0.000506339	0.261561	0.941345
0	0.000506484	0.261561	0.940662
0	0.000506596	0.261561	0.940015
0	0.000506728	0.261561	0.939378
0	0.000506841	0.261561	0.938715
0	0.000506953	0.261561	0.938095
0	0.000507066	0.261561	0.937474
0	0.000507161	0.261561	0.93688
0	0.000507277	0.261561	0.936257
0	0.000507359	0.261561	0.935686
0	0.000507468	0.261561	0.93512
0	0.000507541	0.261561	0.934554
0	0.000507633	0.261561	0.934007
0	0.000507898	0.261561	0.931911
0	0.000507971	0.261561	0.931406
0	0.000508008	0.261561	0.930938
0	0	0.261561	0.930456
0	0.000508099	0.261561	0.929992
0	0	0.261561	0.929564
0	0.000505804	0.261561	0.942477
0	0.000505924	0.261561	0.941808
0	0.000506065	0.261561	0.941107
0	0.000506172	0.261561	0.940459
0	0.000506308	0.261561	0.939817
0	0.000506409	0.261561	0.939174
0	0.000506533	0.261561	0.938549
0	0.000506628	0.261561	0.937912
0	0.000506726	0.261561	0.937335
0	0.000506832	0.261561	0.936711
0	0.000506914	0.261561	0.936134
0	0.000507016	0.261561	0.93554
0	0.000507086	0.261561	0.935002
0	0.000507182	0.261561	0.934434
0	0.000507242	0.261561	0.933891
0	0.000507324	0.261561	0.933368
0	0.000507379	0.261561	0.932847
0	0.000507433	0.261561	0.932347
0	0.000507495	0.261561	0.931826
0	0.000507532	0.261561	0.93137
0	0.00050759	0.261561	0.930873
0	0.000507613	0.261561	0.930416
0	0.000507665	0.261561	0.929953
0	0.000507677	0.261561	0.929527
0	0.000507712	0.261561	0.929101
0	0	0.261561	0.928664
0	0.000505392	0.261561	0.942907
0	0.000505517	0.261561	0.942251
0	0.000505644	0.261561	0.941563
0	0.00050575	0.261561	0.940909
0	0.000505881	0.261561	0.940235
0	0.000505978	0.261561	0.939619
0	0.000506101	0.261561	0.938983
0	0.000506192	0.261561	0.938356
0	0.000506302	0.261561	0.937754
0	0.000506387	0.261561	0.937155
0	0.000506475	0.261561	0.936578
0	0.000506565	0.261561	0.935975
0	0.000506631	0.261561	0.935428
0	0.000506724	0.261561	0.934864
0	0.00050678	0.261561	0.934326
0	0.000506863	0.261561	0.933781
0	0.00050691	0.261561	0.933267
0	0.000506979	0.261561	0.932766
0	0.00050702	0.261561	0.93225
0	0.000507065	0.261561	0.931771
0	0.00050711	0.261561	0.931283
0	0.000507129	0.261561	0.930829
0	0.000507177	0.261561	0.930353
0	0.000507188	0.261561	0.929919
0	0.000507223	0.261561	0.929487
0	0.000507222	0.261561	0.929061
0	0.000507243	0.261561	0.928649
0	0.000507238	0.261561	0.92824
0	0	0.261561	0.927867
0	0.089254	0.000313176	0.365251
0	0	0	0.950715
0	0.000504979	0.261561	0.943358
0	0.00050511	0.261561	0.942678
0	0.000505223	0.261561	0.942007
0	0.000505339	0.261561	0.941356
0	0.000505455	0.261561	0.940676
0	0.000505551	0.261561	0.940042
0	0.000505668	0.261561	0.939406
0	0.000505754	0.261561	0.938798
0	0.000505866	0.261561	0.938175
0	0.000505943	0.261561	0.937568
0	0.000506038	0.261561	0.937005
0	0.000506114	0.261561	0.936408
0	0.00050619	0.261561	0.935847
0	0.000506266	0.261561	0.935269
0	0.000506322	0.261561	0.934749
0	0.000506399	0.261561	0.934191
0	0.000506443	0.261561	0.933674
0	0.000506513	0.261561	0.933159
0	0.000506546	0.261561	0.932663
0	0.000506598	0.261561	0.932175
0	0.000506629	0.261561	0.931674
0	0.00050666	0.261561	0.931225
0	0.000506691	0.261561	0.930749
0	0.000506699	0.261561	0.930308
0	0.000506732	0.261561	0.929848
0	0.000506728	0.261561	0.929444
0	0.000506751	0.261561	0.929007
0	0.000506735	0.261561	0.928609
0	0.000506749	0.261561	0.928198
0	0.000506723	0.261561	0.927829
0	0	0.261561	0.927453
0	0	0	0.971354
0.151378	0.619855	0.000745643	0.0994059
0.0105534	0.333717	0.000379479	0.0989676
0	0	0	0.558284
0.0600295	0.59938	0.000668693	0.0904193
0.0126013	0.0991922	0.0438008	0.259808
0	0	0	0.604181
0	0.000504566	0.261561	0.943803
0	0.000504702	0.261561	0.943091
0	0.000504804	0.261561	0.942426
0	0.000504928	0.261561	0.941788
0	0.000505028	0.261561	0.941115
0	0.000505128	0.261561	0.940479
0	0.000505234	9.97499e-08	0.882684
0	0.00050532	0.261561	0.939231
0	0.000505426	0.261561	0.938595
0	0.000505499	0.261561	0.937998
0	0.000505599	0.261561	0.937398
0	0.000505663	0.261561	0.936833
0	0.00050575	0.261561	0.936266
0	0.000505809	0.261561	0.935685
0	0.000505869	0.261561	0.935158
0	0.000505936	0.261561	0.934604
0	0.000505979	0.261561	0.934084
0	0.000506043	0	0.706091
0	0.000506074	0.261561	0.933064
0	0.00050613	0.261561	0.932557
0	0.000506149	0.261561	0.93207
0	0.000506193	0.261561	0.931599
0	0.000506207	0.261561	0.931137
0	0.00050622	0.261561	0.930691
0	0.00050624	0.261561	0.930226
0	0.000506239	0.261561	0.929804
0	0.000506256	0.261561	0.929376
0	0.000506238	0.261561	0.928971
0	0.000506248	0.261561	0.92855
0	0.000506222	0.261561	0.928168
0	0.00050622	0.261561	0.927784
0.189153	0.16673	0.152592	0.973747
0.0739778	0.669724	0.00825939	0.100509
0.0535206	0.709658	0.000897621	0.100054
0.030091	0.501032	0.000831956	0.099617
0.260025	0.528558	0.000741209	0.099187
0.059862	0.52381	0.000675513	0.0987322
0	0.000500682	0	0
0.0240518	0.127476	5.93276e-07	0.809319
0.0270249	0.525837	0.000112052	0.0949263
0	0.0948131	0.000136149	0.0945155
0	0.0385858	5.94861e-07	0.0921501
0	0	0.000180936	0.0917525
0.0599511	0.423693	0.000512242	0.0913842
0.0282019	0.656369	0.000684195	0.0910057
0.179653	0.672068	0.000839523	0.348141
0.0322231	0.495625	0.027358	0.0902714
0.0276071	0.425269	0.0434604	0.259621
0	0.000504285	0	0
0	0.000504385	0.261561	0.94286
0	0.000504509	0.261561	0.942166
0	0.000504601	0.261561	0.941535
0	0.000504714	0.261561	0.940901
0	0.000504802	0.261561	0.940247
0	0.000504894	0.261561	0.939632
0	0.000504986	0.261561	0.939009
0	0.000505057	0.261561	0.938419
0	0.000505153	0.261561	0.937802
0	0.000505214	0.261561	0.93723
0	0.000505301	0.261561	0.936662
0	0.000505353	0.261561	0.936095
0	0.000505427	0.261561	0.935543
0	0.000505474	0.261561	0.934995
0	0.000505524	0	0.70687
0	0.000505574	0.261561	0.93394
0	0.000505602	0.261561	0.933438
0	0.000505657	0.261561	0.93293
0	0.000505673	0.261561	0.932455
0	0.000505715	0.261561	0.931966
0	0.000505724	0.261561	0.931494
0	0.000505753	0.261561	0.93105
0	0.000505753	0.261561	0.930592
0	0.000505757	0.261561	0.930162
0	0.000505763	0.261561	0.929718
0	0.000505743	0.261561	0.92932
0	0.000505749	0.261561	0.928894
0	0.000505718	0.261561	0.928504
0	0.000505719	0.261561	0.928104
0.0702341	0.350564	0.261561	0.974212
0.184758	0.752763	0.000634828	0.100729
0.0551882	0.736275	0.000955203	0.100266
0.0830946	0.672291	0.000956944	0.0998242
0.0241477	0.706697	0.000862928	0.0994008
0.245168	0.657093	0.000864426	0.0989508
0.494586	0.28625	0.000765229	0.0985176
0	0.000500342	0.261561	0.96298
0	0.000500508	0.261561	0.962102
0.013975	0.117134	0.261561	0.961214
0.0265045	0.559499	0.000110622	0.960319
0.0521376	0.566909	0.000793451	0.0943262
0	0	0	0.899824
0.0700388	0.616991	0.00068245	0.0931263
0.0333225	0.349336	0.000685083	0.092744
0.0503931	0.541031	0.000500368	0.0923634
0.156775	0.673122	0.000812007	0.0919681
0.0798988	0.5656	0.000735894	0.0915924
0.14356	0.730927	0.000810816	0.0912167
0.137641	0.700345	0.000885986	0.0908515
0.0469593	0.58628	0.0509144	0.0904821
0.00738322	0.563091	0.0535331	0.259868
0.00563947	0.474637	0.0484895	0.259445
0.0237799	0.253797	0.0237937	0.259011
0	0.000503869	0	0
0	0.000503968	0.261561	0.943289
0	0.000504088	0.261561	0.942593
0	0.000504175	0.261561	0.941947
0	0.000504289	0.261561	0.941309
0	0.00050437	0.261561	0.940667
0	0.000504468	0.261561	0.940043
0	0.000504547	0.261561	0.939404
0	0.000504627	0.261561	0.938826
0	0.000504708	0.261561	0.938209
0	0.000504768	0.261561	0.937631
0	0.00050485	0.261561	0.93703
0	0.000504899	0.261561	0.936493
0	0.000504974	0.261561	0.93593
0	0.000505012	0	0.707612
0	0.000505071	0	0.707177
0	0.000505108	0.261561	0.934325
0	0.000505145	0.261561	0.933819
0	0.000505183	0.261561	0.933294
0	0.0005052	0.261561	0.932817
0	0.000505238	0.261561	0.932323
0	0.000505241	0.261561	0.931858
0	0.000505273	0.261561	0.931373
0	0.000505267	0.261561	0.930941
0	0.000505287	0.261561	0.930488
0	0.000505269	0.261561	0.930058
0	0.000505275	0.261561	0.929633
0	0.000505254	0.261561	0.929224
0	0.00050524	0.261561	0.928828
0	0.000505215	0.261561	0.928417
0	0.000504231	0.261561	0.928041
0.0853598	0.598856	0	0
0.209306	0.796631	0.000930635	0.100485
0.178383	0.779563	0.00108822	0.100043
0.114412	0.869986	0.00106732	0.0995975
0.0789827	0.757621	0.00103391	0.0991659
0.12615	0.688847	0.000821275	0.0987353
0	0	0.00264034	0.661755
0	0.000500003	0.261561	0.963405
0	0.000500164	0.261561	0.962543
0	0.000500349	0.261561	0.961649
0.00204383	0.286754	0.261561	0.960774
0.105174	0.755269	0.000748877	0.094529
0.0592753	0.793259	0.000884048	0.0941346
0.0324481	0.751258	0.000891875	0.0937424
0.0353315	0.653879	0.000896779	0.0933332
0.111183	0.60947	0.000858884	0.0929459
0.0536863	0.675209	0.000748212	0.0925551
0.0639057	0.803016	0.000915115	0.0921818
0.033882	0.773411	0.000931281	0.0918033
0.0104849	0.835613	0.000934685	0.0914162
0.056516	0.750026	0.000933141	0.0910572
0.0104724	0.65274	0.000853939	0.0906821
0.241228	0.630245	0.000822166	0.0903218
0.0164624	0.500214	0.041153	0.259686
0.028409	-1	0.0435935	0.316725
0	0.000503556	0.261561	0.943698
0	0.000503666	0.261561	0.943014
0	0.000503754	0.261561	0.942361
0	0.000503861	0.261561	0.941687
0	0.000503938	0.261561	0.941077
0	0.000504041	0.261561	0.94043
0	0.00050411	0.261561	0.939812
0	0.000504199	0.261561	0.939209
0.00196874	0.000504264	0.261561	0.938611
0.00196665	0.000504328	0.261561	0.652744
0.0130623	0.030779	0	0.595243
0	0.000850905	0.261561	0.936871
0	0.000504517	0.261561	0.936305
0	0.000504553	0.261561	0.935764
0	0.000504616	0.261561	0.935211
0	0.000504643	0.261561	0.934694
0	0.000504691	0.261561	0.934189
0	0.000504711	0.261561	0.933662
0	0.000504734	0.261561	0.933171
0	0.000504762	0.261561	0.932665
0	0.000504766	0.261561	0.932211
0	0.00050479	0.261561	0.931722
0	0.000504783	0.261561	0.931271
0	0.000504801	0.261561	0.930809
0	0.000504781	0.261561	0.93039
0	0.000504788	0.261561	0.929945
0	0.000504761	0.261561	0.929529
0	0.000504759	0.261561	0.929125
0	0.000503764	0.261561	0.928724
0	0.000503742	0.261561	0.928339
0	0.000503714	0.261561	0.927941
0	0.000503668	0.261561	0.927589
0	0.00050364	0.261561	0.927208
0.0699002	0.782517	0.000857446	0.724554
0.0275468	0.825856	0.000888607	0.18608
0.023684	0.736471	0.0008462	0.0998071
0.0178444	0.732996	0.000835546	0.323978
0.0162804	0.403023	0.055106	0.38219
0	0.000499821	0.261561	0.962984
0	0.00386754	0.261561	0.962094
0	0.18932	0.261561	0.961227
0.00233046	0.567439	0.261561	0.612013
0.0571903	0.744693	0.000914756	0.0943322
0.108581	0.846537	0.00101116	0.0939479
0.149875	0.634461	0.000901907	0.0935459
0.131297	0.818715	0.00083108	0.0931582
0.0751652	0.924841	0.000967169	0.0927592
0.0889563	0.942816	0.00110185	0.0923892
0.129345	0.855047	0.000937427	0.0920066
0.0410742	0.737321	0.000819515	0.0916265
0.0623862	0.826123	0.000972584	0.0912579
0.119192	0.814305	0.00105073	0.0908838
0.049559	0.637093	0.000848404	0.0905313
0.00386983	0.499982	0.000160184	0.0901614
0	0.182198	0.261561	0.949803
0	0.0690166	0.261561	0.949066
0	0	0.261561	0.948327
0	0	0	0
0	0	0.261561	0.946177
0	0.000503158	0	0
0	0.000503244	0.261561	0.943425
0	0.000503339	0.261561	0.942772
0	0.000503434	0.261561	0.942093
0	0.000503508	0.261561	0.941458
0	0.000503607	0.261561	0.940816
0.000273803	0.000503673	0.261561	0.940212
0.00196938	0.000503763	0	0.692049
0.186013	0.183055	4.88198e-05	0.198873
0.0471114	0.222783	0.000213388	0.0677372
0.0937139	0.298628	0.000233955	0.0674663
0.0161616	0.0324835	0.000287394	0.0672082
0	0.00455949	0.261561	0.936666
0	0.00147471	0.261561	0.936137
0	0.000504155	0.261561	0.935573
0	0.000504178	0.261561	0.935048
0	0.000504229	0.261561	0.934524
0	0.000504243	0.261561	0.93402
0	0.000504278	0.261561	0.933516
0	0.000504286	0.261561	0.933009
0	0.0005043	0.261561	0.932545
0	0.000504311	0.261561	0.932059
0	0.000504299	0.261561	0.931602
0	0.000504316	0.261561	0.93113
0	0.000504295	0.261561	0.930705
0	0.0005043	0.261561	0.930255
0	0.000504268	0.261561	0.929836
0	0.00050331	0.261561	0.929412
0	0.000503273	0.261561	0.929016
0	0.00050326	0.261561	0.928616
0	0.000503215	0.261561	0.928219
0	0.00050319	0.261561	0.927849
0	0.000503143	0.261561	0.927473
0	0.000503085	0.261561	0.927115
0.00920588	0.573356	0.261561	0.973649
0.0114875	0.679224	0.000767224	0.325525
0.0739437	0.626064	0.000837357	0.324884
0.0507518	0.653536	0.0451345	0.619575
0.00915253	0.435148	0.000719114	0.323641
0	0	0.261561	0.968897
0	0	0.225233	0.967975
0	0.000503546	0.261561	0.967019
0	0.000499491	0	0
0	0.000499654	0.261561	0.962508
0	0.132616	0.261561	0.961671
0.0141735	0.567362	0.13078	0.960774
0.0423667	0.844512	0	0.611713
0.03303	0.810474	0.000938701	0.0941361
0.0888726	0.772902	0.000918821	0.0937554
0.0788171	0.839004	0.000891122	0.0933683
0.028961	0.691443	0.000886024	0.0929665
0.148398	0.810527	0.00096974	0.0925857
0.104064	0.912496	0.00103369	0.0922031
0.153968	0.761756	0.000879661	0.0918353
0.118177	0.858036	0.00102237	0.0914572
0.0684994	0.879231	0.00108278	0.0910832
0.0187015	0.692955	0.000881742	0.0907361
0.0273819	0.566742	0.0596569	0.260173
0.0125896	0.297154	0.0490694	0.259747
0	0.101617	0.261561	0.949456
0	0.00411579	0.261561	0.948745
0	0.00050221	0.261561	0.948015
0	0.000502314	0.261561	0.947275
0	0.000502417	0.261561	0.946566
0	0.000502742	0	0
0	0.000502824	0.261561	0.943804
0	0.000502925	0.261561	0.943144
0	0.000503008	0.261561	0.942494
0	0.000503091	0.261561	0.941855
0	0.000503175	0.261561	0.941198
0.249972	0.00050324	0.261561	0.940601
0.101782	0.000503325	0	0.711402
0.0365509	0.584579	0	0.710909
0.0530239	0.526057	0.000720661	0.0679043
0.0263115	0.620751	0.000848879	0.0676439
0.0553001	0.508777	0.000680925	0.0673839
0.0175213	0.00722643	0.13078	0.765995
0.0462245	0.00727184	0.261561	0.936479
0	0.000503696	0.261561	0.935931
0	0.000503719	0.261561	0.935404
0	0.000503763	0.261561	0.934855
0	0.000503776	0.261561	0.934347
0	0.000503813	0.261561	0.933836
0	0.000503814	0.261561	0.933346
0	0.000503842	0.261561	0.932841
0	0.000503835	0.261561	0.932373
0	0.000503847	0.261561	0.931917
0	0.000503833	0.261561	0.931442
0	0.000503815	0.261561	0.930995
0	0.000503815	0.261561	0.930551
0	0.000503788	0.261561	0.93013
0	0.000502819	0.261561	0.929689
0	0.000502783	0.261561	0.929281
0	0.000502772	0.261561	0.928877
0	0.000502723	0.261561	0.928486
0	0.000502699	0.261561	0.928096
0	0.000502647	0.261561	0.92771
0	0.000502618	0.261561	0.927347
0	0.00050255	0.261561	0.926981
0	0	0.261561	0.926629
0	0.00050244	0.261561	0.890471
0.00561906	0.483528	0.217967	0.621972
0.0148871	0.525438	0.000613569	0.325813
0.0259838	0.380053	0.0151527	0.565837
0.00665978	0.248064	0.261561	0.971231
0.0570135	0.145415	0.261561	0.970252
0.0356632	0.225927	0.152577	0.969325
0.0570188	0.033034	0.0166827	0.103265
0	0.000503198	0.261561	0.967477
0	-1	0.261561	0.966565
0	0.000499155	0	0
0	0.000499308	0.261561	0.962957
0	0.0050135	0.261561	0.96209
0.0161902	0.466305	0.261561	0.961219
0.0205524	0.676015	0.0489269	0.265475
0.0633747	0.851585	0.00104463	0.0943409
0.075197	0.713499	0.000877265	0.0939497
0.119245	0.782878	0.000847868	0.547769
0.0718738	0.881744	0.00105639	0.0931746
0.102795	0.820233	0.000934777	0.0927934
0.0929382	0.79463	0.000922884	0.0924006
0.0907357	0.833968	0.00107348	0.0920417
0.129544	0.807646	0.00100743	0.0916558
0.046144	0.862136	0.000989364	0.0912884
0.0367326	0.707749	0.000922841	0.0909269
0.00981308	0.621671	0.0575714	0.260411
0.0179107	0.570648	0.0566581	0.259992
0.0562094	0.202278	0.0410744	0.259549
0	0.0221864	0.261561	0.949137
0	0.000501811	0.261561	0.948406
0	0.00050191	0.261561	0.947688
0	0.000502034	0.261561	0.946965
0	0.000502325	0	0
0	0.000502405	0.261561	0.944203
0	0.00050251	0.261561	0.943511
0	0.000502582	0.261561	0.942875
0	0.000502675	0.261561	0.94224
0	0.0115596	0.261561	0.941581
0.00893692	0.0169328	0.261561	0.940962
0.00868197	0.197498	0.261561	0.940339
0.0197649	0.575519	0	0.711222
0.0220707	0.665313	0	0.710708
0.0175531	0.581455	0.000649695	0.692386
0.0506426	0.607042	0	0.709755
0.0248867	0.226283	0.13078	0.737798
0.0120949	0.0239755	0.261561	0.936832
0.00683062	0.00235641	0.261561	0.936269
0.0260117	0.000503267	0.261561	0.935751
0.0137729	0.000503301	0.261561	0.935197
0.0450353	0.000503312	0.261561	0.93468
0.00194366	0.000503346	0.261561	0.93415
0.000438269	0.000503345	0.261561	0.933672
0	0.000503369	0.261561	0.933158
0.00094665	0.000503357	0.261561	0.932679
0	0.000503375	0.261561	0.93219
0	0.000503354	0.261561	0.931745
0	0.000503359	0.261561	0.931283
0	0.000503328	0.261561	0.930827
0	0.000502358	0	0.930399
0	0.00214005	0.261561	0.929965
0.0798342	0.00411945	0.261561	0.929549
0.054827	0.0575354	0.261561	0.307076
0.00883916	0.163606	0.000380618	0.182443
0.0439383	0.0235596	0.000128864	0.182212
0	0.000502152	0.261561	0.927945
0	0.000502124	0.261561	0.927555
0	0.000502058	0.261561	0.9272
0	0.000502017	0.261561	0.926832
0	0.00050194	0.261561	0.926476
0	0.000501893	0.261561	0.926133
0	0	0.261561	0.925797
0.0890666	0.42559	0.261561	0.975524
0.0107886	0.411195	0	0.459507
0.0149327	0.204325	0.261561	0.973577
0.100138	0.120895	0.261561	0.972621
0.00239904	0.104735	0.261561	0.971691
0.0245631	0.460577	0.261561	0.970712
0.135475	0.665744	0.000811445	0.142035
0.0923226	0.302284	0.000761332	0.0986954
0	0.00050285	0.261561	0.822986
0	0.000503055	0.261561	0.967009
0	0.000498959	0.261561	0.963404
0	0.14323	0.261561	0.962512
0.0026829	0.256008	0.261561	0.961632
0.0171366	0.535583	0.261561	0.960799
0.0347775	0.774336	0.000847833	0.0945484
0.085908	0.632842	0.000746815	0.0941555
0.0440199	0.723844	0.00073332	0.264269
0.0322491	0.664547	0.024369	0.164387
0.0254866	0.674346	0.0548682	0.220762
0.0173918	0.72013	0.000796135	0.177741
0.105715	0.887354	0.000908737	0.0922303
0.0880868	0.888526	0.00104253	0.0918538
0.0658083	0.91404	0.00108411	0.0914912
0.014983	0.565732	0.000739706	0.0911141
0.00744212	0.598424	0.0496821	0.260647
0.00506772	0.568165	0.0555314	0.26023
0.0324935	0.138613	0.00285055	0.0900461
0	0.0641686	0.261561	0.949546
0	0.000501411	0.261561	0.948782
0	0.000501506	0.261561	0.948081
0	0.000501627	0.261561	0.947358
0	0.000501716	0.261561	0.946647
0	0.00050191	0.261561	0.945239
0	0.000501987	0.261561	0.944596
0	0.000502089	0.261561	0.943899
0	0.000502158	0.261561	0.943252
0	0.000502252	0.261561	0.942594
0	0.000502313	0.261561	0.941961
0.0206566	0.000502395	0.13078	0.769728
0.00196531	0.00910936	0.261561	0.940687
0.00196314	0.147292	0.261561	0.940097
0.0406318	0.416486	0	0.768131
0.0242725	0.384866	0	0.710527
0.00521631	0.420989	0	0.710028
0.00195443	0.268535	0	0.595492
0.00195232	0.228202	0	0.709094
0.0139479	0.0347868	0.261561	0.936604
0.0461027	0.000502826	0.261561	0.936055
0.00835586	0.000502841	0.261561	0.935527
0.00194394	0.00050286	0.261561	0.935007
0.00203724	0.000502879	0.261561	0.934467
0.00327426	0.000502878	0.261561	0.933974
0.00193787	0.0005029	0.261561	0.933467
0.00193578	0.000502886	0.261561	0.932982
0.00193384	0.0005029	0.261561	0.932481
0.00676084	0.000502879	0.261561	0.932025
0.00723659	0.000502882	0.261561	0.931559
0.00773867	0.000501918	0.261561	0.931104
0.0172214	0.000501889	0.261561	0.930654
0.00432518	0.0119211	0.261561	0.930219
0.192666	0.590459	0	0.702098
0.0985826	0.622246	0.000749897	0.182808
0.0860527	0.558802	0.000785199	0.182575
0.0217674	0.271028	0.000315572	0.182341
0.0481272	0.0546275	0.000137923	0.182122
0	0.0328245	0.261561	0.927768
0	0.000501565	0.261561	0.927393
0	0.000501528	0.261561	0.92702
0	0.00050145	0.261561	0.926666
0	0.0005014	0.261561	0.926305
0	0.000501323	0.261561	0.925955
0	0.000501266	0.261561	0.925621
0	0.000500523	0.0363284	0.977949
0	0.000500733	7.03165e-07	0.328296
0.0339206	0.32201	0	0.975986
0.0171124	0.313844	0.000369025	0.335247
0.00779882	0.39137	0	0.974019
0.00240406	0.491902	0.00859307	0.443645
0.00207964	0.429094	0.217967	0.57216
0.011843	0.607924	0.261561	0.547633
0.00978831	0.706052	0.000836782	0.0993402
0.0860698	0.654617	0.000807247	0.0988918
0.0157043	0.138072	0.000366341	0.0984679
0	0.000502707	0.261561	0.967444
0	0.000502887	0.261561	0.966523
0	0	0.261561	0.965623
0	0.00049861	0.261561	0.963846
0	0.0252106	0.261561	0.962937
0	0.0229478	0.261561	0.962062
0.010791	0.527759	0.261561	0.961189
0.0266653	0.627426	0	0.265472
0.00258105	0.579592	0.0274471	0.165461
0.0445878	0.564088	0.0507942	0.264508
0.00744492	0.58263	0.000658046	0.14566
0.0113968	0.575444	0.0270725	0.263586
0.0425923	0.604944	0.0504192	0.092806
0.0698088	0.69762	0.000800199	0.0924285
0.112052	0.750442	0.000847123	0.0920423
0.124617	0.744817	0.000907903	0.0916865
0.0546812	0.525182	0.000650605	0.0913109
0.0347448	0.536911	0.0487519	0.260882
0.0141446	0.559688	0.000662901	0.0905902
0.0302584	0.401801	0.039861	0.236442
0.133407	0.0979723	0.261561	0.949949
0	0.00167225	0.261561	0.949185
0	0.000501111	0.261561	0.948462
0	0.000501221	0.261561	0.947742
0	0.000501496	0.261561	0.945628
0	0.000501593	0.261561	0.944967
0	0.000501669	0.261561	0.944282
0	0.000501738	0.261561	0.943623
0	0.000501826	0.261561	0.942943
0.00957703	0.000501885	0.261561	0.942329
0.0413282	0.000501968	0.261561	0.941672
0.0194763	0.000502017	0.261561	0.941051
0.0121266	0.0293403	0.261561	0.94044
0.00195957	0.0360206	0.261561	0.939834
0.0149187	0.391142	0.261561	0.939242
0.0124432	0.359721	0	0.710315
0.107683	0.481769	0	0.709842
0.0685193	0.442435	0	0.709371
0.00198357	0.0242438	0.0363279	0.594908
0.00223324	0.000502373	0.261561	0.936363
0.00680511	0.000502383	0.261561	0.935826
0.00194237	0.000502418	0.261561	0.935297
0.00194022	0.000502416	0.261561	0.934778
0.00222371	0.000502436	0.261561	0.934264
0.00193614	0.000502432	0.261561	0.933746
0.00467695	0.000502423	0.261561	0.933272
0.00193206	0.000502428	0.261561	0.932767
0.00193003	0.000502411	0.261561	0.932293
0.0019281	0.000502407	0.261561	0.931814
0.0243277	0.000501418	0.261561	0.931369
0.0145487	0.00511678	0.261561	0.930902
0.0291722	0.311346	0.261561	0.930459
0.0710371	0.612613	0.000538438	0.183191
0.0952837	0.714321	0.0571415	0.323101
0.108244	0.676002	0.00082849	0.182705
0.205612	0.475655	0.000695773	0.182462
0.0527978	0.397258	0.000540013	0.182242
0.0525968	0.165874	0.000282751	0.182009
0	0.0162856	0.261561	0.927586
0	0.000501042	0.261561	0.927194
0	0.000500968	0.261561	0.926839
0	0.000500915	0.261561	0.926466
0	0.000500831	0.261561	0.926111
0	0.000503646	0.261561	0.92575
0	0.000506397	0.261561	0.925423
0.027407	0.0531531	0	0
0.00550539	0.506122	0.261561	0.974484
0.0205528	0.620199	0.0580431	0.129524
0.036124	0.654364	0.000784591	0.100405
0.00495933	0.63159	0.0187668	0.0999719
0.0328687	0.666242	0.000422881	0.619524
0.0359718	0.644163	0.000794639	0.122939
0.0224163	0.000502159	0.0529437	0.265444
0.00171767	0.0286429	0	0.443583
0	0.000502533	0.261561	0.966971
0	0.000502722	0.261561	0.966068
0	0.000498265	0	0
0	0.000498428	0.261561	0.963372
0	0.000988965	0.261561	0.962499
0.0014144	0.162918	0.261561	0.961603
0.00564788	0.539374	0.0331724	0.275335
0.0331244	0.562672	0.0505943	0.265245
0.0563795	0.493052	0.0468187	0.370579
0.0315214	0.585077	0.0509805	0.264285
0.0044436	0.585121	0.000687495	0.0933718
0.0929647	0.558931	0.0529197	0.263361
0.0172416	0.775537	0	0.272501
0.0668589	0.843142	0.000982532	0.0922412
0.169626	0.66251	0.000920353	0.0918751
0.0348987	0.529427	0.000640616	0.261554
0.00947658	0.505148	0.0485824	0.261118
0.0104618	0.519065	0	0.605825
0.0105095	0.516967	0.0473522	0.260241
0.00885698	0.235438	0.0226415	0.259822
0	0.00167526	0.261561	0.949584
0	0.000500719	0.261561	0.948857
0	0.000500817	0.261561	0.94811
0	0.000501182	0.261561	0.945306
0	0.00050125	0.261561	0.944657
0.00216587	0.000501323	0.261561	0.943995
0.00196978	0.000501402	0	0.599601
0.0836353	0.00050146	0.261561	0.942668
0.0210461	0.000501538	0.261561	0.94202
0.0141316	0.000501585	0.261561	0.941407
0.00668992	0.000501657	0.261561	0.940763
0.0293191	0.0199815	0.261561	0.940158
0.0108031	0.406591	0.261561	0.939577
0.0167158	0.470924	0	0.710596
0.0474262	0.443261	0	0.710119
0.00654457	0.164414	0	0.595546
0.00194714	0.0301447	0.261561	0.937258
0.00194499	0.00050192	0.261561	0.93668
0.0219547	0.000501926	0.261561	0.936137
0.00194077	0.00050196	0.261561	0.93558
0.00193861	0.000501957	0.261561	0.935078
0.00250707	0.000501979	0.261561	0.934541
0.00193439	0.000501966	0.261561	0.934031
0.00193243	0.000501981	0.261561	0.933524
0.00960172	0.00050196	0.261561	0.933039
0.0123854	0.00050195	0.261561	0.932561
0.00629807	0.000500975	0.261561	0.932066
0.0181423	0.000500952	0.261561	0.931605
0.0146608	0.189329	0.261561	0.931146
0.352865	0.566475	0.000591392	0.633007
0.0624769	0.508305	0.0502903	0.411617
0.00561568	0.61108	0.0504727	0.411311
0.0369861	0.577328	0.0528459	0.32296
0.117493	0.605709	0.000713073	0.18258
0.033659	0.504821	0.000689771	0.18234
0.0853105	0.338895	0	0.587035
0.00336961	0.0741218	0.261561	0.927765
0	0.0148444	0.261561	0.927366
0	0.000500492	0.261561	0.926989
0	0.000500434	0.261561	0.926617
0	0.000506064	0.261561	0.926255
0	0.000505981	0.261561	0.925885
0	0.000505872	0.261561	0.925536
0	0	0	0
0.0406766	0.497671	0.000254224	0.101508
0.0189695	0.627454	0.000784275	0.101074
0.0867805	0.622423	0.000747158	0.100615
0.0294495	0.585835	0.00068636	0.186102
0.00760211	0.584181	0.0489575	0.271504
0.0204594	0.525923	0.0483545	0.270979
0.0124816	0.186064	0	0.764634
0.00572343	0.00105736	0.261561	0.968286
0	0.00050218	0.261561	0.967392
0	0.000502377	0.261561	0.966476
0	0.000502547	0.261561	0.965576
0	0.00381596	0	0
0	0.035288	0.261561	0.96203
0	0.382397	0.261561	0.961172
0.0418495	0.545038	0.0466279	0.265462
0.023869	0.547	0.0503417	0.29386
0.0332514	0.551156	0.0509713	0.264527
0.0191938	0.595261	0	0.437108
0.0446072	0.599538	0.0315055	0.192592
0.122104	0.800443	0.000845725	0.0928125
0.0240098	0.785167	0.000999675	0.0924378
0.0493154	0.650889	0.000875901	0.0920655
0.0689847	0.575481	0.0528562	0.0916873
0.0240331	0.555426	0.0537698	0.261346
0.0030566	0.593703	0.0556705	0.260899
0.00350915	0.479971	0.0466512	0.260471
0	0.116637	0.261561	0.950697
0	0.000500215	0.261561	0.949973
0	0.000500328	0.261561	0.949232
0	0.000500598	0	0
0	0.000500671	0.261561	0.946385
0	0.0105726	0.261561	0.945669
0.174505	0.000500833	0.13078	0.600841
0	0.000500922	0.000288016	0.251666
0.452896	0.0340576	0.000525964	0.251259
0.331459	0.00667034	1.53994e-05	0.250858
0.00196785	0.00050111	0.261561	0.942355
0.00244314	0.000501154	0.261561	0.94174
0.0150418	0.000501223	0.261561	0.941105
0.0128387	0.00987217	0	0.711855
0.0317037	0.247479	0	0.711336
0.0233041	0.0672759	0	0.596647
0.00195011	0.0403356	0.261561	0.9387
0.00194782	0.000501417	0.261561	0.938111
0.0331905	0.00107507	0.261561	0.937547
0.0143817	0.00050147	0.261561	0.936981
0.00194126	0.000501474	0.261561	0.936439
0.0173827	0.000501503	0.261561	0.935874
0.0225413	0.113847	0.261561	0.935349
0.0401828	0.00050152	0.261561	0.934819
0.0574933	0.000501505	0.261561	0.934307
0.00575655	0.000501516	0.261561	0.933785
0.0116863	0.000501495	0.261561	0.933283
0.0138479	0.000501494	0.261561	0.932798
0.0235937	0.00050051	0.261561	0.932315
0.00193424	0.000500499	0.261561	0.931841
0.0741261	0.361493	0.0360088	0.655008
0.0138246	0.42938	0.038253	0.684755
0.0187555	0.483733	0	0.588729
0.0378682	0.473737	0	0.588405
0.0434035	0.586741	0.0472955	0.411137
0.0473294	0.611403	0.000696494	0.317541
0.0721771	0.560068	0.00510587	0.425275
0.292839	0.500751	0.000300144	0.410234
0.22644	0.239358	0	0.58686
0.031644	0.229809	0.261561	0.586572
0	0.0226956	0.261561	0.927132
0	0.000505647	0.108984	0.585995
0.0219799	0.000505559	0	0.585727
0.034995	0.000505462	0.261561	0.926005
0	0.000505368	0.261561	0.925643
0	0.000504923	0.261561	0.924264
0	0.000504833	0.261561	0.923934
0	0.000504702	0.261561	0.923624
0.0366668	0.000504601	4.7037e-05	0.242361
0.0870604	0.241118	0.217967	0.927345
0.0623005	0.653194	0.000403547	0.101713
0.0489606	0.70303	0.000844051	0.101283
0.0543075	0.684804	0.000824941	0.132551
0.0416282	0.591666	0.0007951	0.325399
0.0128159	0.45869	0	0.62012
0.0208885	0.180945	0	0.619467
0.00817187	0.000840298	0.261561	0.969687
0.00206157	0.000501661	0.261561	0.968732
0.00220558	0.000501829	0.261561	0.967817
0	0.000502021	0.261561	0.966908
0	0.0454448	0.261561	0.961598
0.00369313	0.421227	0.261561	0.960709
0.0082975	0.557006	0.0498695	0.563569
0.0139934	0.527644	0.00918375	0.26476
0.0241119	0.543276	0.0487175	0.26428
0.0765653	0.709866	0.0183883	0.117054
0.163345	0.801893	0.000893395	0.0929915
0.0455021	0.804673	0.00100792	0.0926306
0.0219659	0.675045	0.000801576	0.0922448
0.0975318	0.580169	0.00223879	0.210017
0.0111667	0.541123	0.0296475	0.26156
0.0280816	0.57144	0.0493995	0.261124
0.0124466	0.449662	0	0.60586
0	0.0825865	0.261561	0.95107
0	0.000499818	0.261561	0.950329
0	0	0	0
0	0.000500114	0.261561	0.948147
0	0.00050019	0.261561	0.947419
0	0.000500265	0.261561	0.946746
0	0.0359671	0.261561	0.946035
0.0253326	0.0512054	0.261561	0.945356
0.0153844	0.189996	0.000378849	0.251873
0.0503659	0.262582	0.0243289	0.379419
0.0304982	0.0023084	0.261561	0.943347
0.00289821	0.000500683	0.261561	0.942699
0.00410802	0.000500737	0.261561	0.94206
0.013752	0.0874179	0.261561	0.941436
0.00190977	0.27654	0	0.242752
0.0288119	0.367721	0	0.711606
0.00195098	0.0569429	0	0.631781
0.00194874	0.00166352	0.261561	0.938997
0.0359082	0.0390993	0.261561	0.93842
0.0126241	0.000501014	0.261561	0.937826
0.00194196	0.000501021	0.261561	0.93726
0.0118228	0.0117284	0.261561	0.936719
0.00193761	0.0419871	0.261561	0.93616
0.0504904	0.369588	0.261561	0.935622
0.0847698	0.261652	0.261561	0.93507
0.0149752	0.198356	0.261561	0.93457
0.0554373	0.0639896	0.261561	0.934039
0.0234645	0.00050103	0.261561	0.933535
0.00983675	0.000500078	0.261561	0.933024
0.00887769	0.00161822	0.261561	0.932551
0.00364077	0.00316237	0.261561	0.932067
0.140052	0.357566	0.000178909	0.633676
0.0671171	0.35737	0.000241557	0.633324
0.00878785	0.231551	0.261561	0.693311
0.00320157	0.383873	0.261561	0.930215
0.002218	0.469341	0.0362016	0.41127
0.0362836	0.478049	0	0.587895
0.00314618	0.479659	0.0420229	0.587583
0.049638	0.43894	0.0413621	0.410351
0.0140561	0.188667	0	0.586962
0.00224619	0.123928	0.261561	0.927653
0.0117587	0.174775	0.261561	0.927262
0.493769	0.241891	0	0.586087
1	0.250152	0.000484031	0.29391
0.0779362	0.0422184	0	0.585522
0.00227456	0.060376	0.254295	0.585254
0	0.000504743	0.261561	0.925366
0.00083773	0.000504312	0.261561	0.923976
0	0.0213523	7.39634e-07	0.0756509
0.0198633	0.00050409	0.00194201	0.0755004
0.0546583	0.349719	6.84613e-05	0.10237
0.0188896	0.692384	0.000593355	0.101923
0.0350423	0.694559	0.000740673	0.273585
0.0362863	0.606367	0.0573821	0.468908
0.0114609	0.686182	0	0.621158
0.0556184	0.559828	0.000757779	0.100145
0.00206966	0.261863	0.0520571	0.271462
0.0122501	0.000501139	0.261561	0.970112
0.00206189	0.00050131	0.261561	0.969176
0.00205805	0.0005015	0.261561	0.968253
0	0	0	0.967318
0	0.0176723	0	0.962027
0.00320473	0.112018	0.261561	0.961129
0.00344061	0.469489	0.261561	0.960282
0.0020354	0.546919	0.0440258	0.55364
0.00571031	0.538131	0.0493052	0.264515
0.0474702	0.597113	0.0456968	0.321737
0.0718026	0.660691	0.000808422	0.0931821
0.0170706	0.735998	0.000834569	0.0928081
0.0176428	0.766154	0.000977672	0.0924331
0.0862428	0.659428	0.000869834	0.0920674
0.19904	0.598247	0.0615268	0.091695
0.0633194	0.608582	0.0599233	0.261336
0.0300754	0.520109	0.051814	0.0909861
0.0147489	0.213642	0.0359788	0.260477
0	-1	0	0
0.0395707	0.0630839	0	0.9485
0.0029341	0.000672365	0	0.602891
0.0622069	0.00441232	0.00261294	0.257993
0	0.0808552	4.65998e-05	0.654206
0	0.118126	0.261561	0.94571
0.00442772	0.184571	0.00784713	0.887648
0.00196651	0.0307308	0.261561	0.944339
0.0173184	0.0248285	0.261561	0.943664
0.00196153	0.000500258	0.261561	0.943036
0.0240582	0.0579767	0.261561	0.942372
0.0152479	0.132728	0.261561	0.941739
0.0277743	0.408743	0	0.712386
0.0837911	0.468722	0	0.711869
0.00223679	0.470617	0	0.711371
0.00301631	0.452693	0.0435935	0.59665
0.0360305	0.0992348	0	0.694539
0.00216743	0.244166	0	0.709901
0.0197211	0.219715	0.0494915	0.240924
0.0111105	0.000922773	0	0.594943
0.00200557	0.0138997	0.261561	0.936418
0.0400935	0.349549	0.261561	0.935882
0.0921844	0.486817	0.261561	0.935332
0.0156938	0.40377	0.261561	0.934806
0.00435292	0.102134	0.261561	0.934278
0.0210646	0.0222218	0.261561	0.933776
0.00193522	0.000499619	0.261561	0.933253
0.00193309	0.000499592	0.261561	0.932759
0.00193101	0.00227908	0.261561	0.932272
0.00194036	0.0642467	0.254295	0.931792
0.00871049	0.101845	0.261561	0.931311
0.00447339	0.0391649	0.261561	0.93084
0.00229807	0.0741663	0.261561	0.930389
0.0181292	0.233243	0.261561	0.929934
0.0106782	0.383708	0.00381623	0.588017
0.0282321	0.381504	0.0402071	0.440245
0.00434798	0.320332	0.261561	0.928632
0.0968659	0.166828	0.261561	0.928197
0.0226719	0.440346	0.261561	0.927782
0.0194255	0.471152	0	0.586451
0.109454	0.408739	0	0.586166
0.681019	0.357506	0	0.58587
0.768866	0.194478	0	0.585583
0.0405199	0.000504355	0.261561	0.925799
0.0384031	0.0902225	0	0
0.000374943	0.0504067	0.000280727	0.0756558
0	0.000503579	0.261561	0.923323
0.0880452	0.631076	0.000587479	0.319953
0.0653697	0.716916	0.000874834	0.102135
0.102204	0.638887	0.0331241	0.101675
0.0414788	0.617649	0.028587	0.336421
0.0545551	0.723142	0.0584296	0.325977
0.0634124	0.747956	0.000905324	0.100353
0.104241	0.542302	0.000730765	0.0999195
0.0113703	0.143309	0	0.619396
0.0139829	0.00050096	0.261561	0.969606
0.00205833	0.0433905	0.261561	0.968675
0	0.000501315	0.261561	0.967747
0	0.000501658	0	0
0	0	0.261561	0.965059
0	0	0.261561	0.96412
0	0.000497308	0.261561	0.963266
0	0.0135606	0.261561	0.962424
0	0.118735	0.261561	0.961546
0	0.192081	0.261561	0.960696
0.0157036	0.385099	0.261561	0.959821
0.0163661	0.541615	0.505895	0.169662
0.0259359	0.590743	0.051911	0.264271
0.0364703	0.660572	0.0284279	0.263805
0.0230599	0.80384	0.000882187	0.0929921
0.0712906	0.76135	0.000916603	0.0926139
0.127504	0.791109	0.000986272	0.0922544
0.0806096	0.642531	0.000805599	0.0918726
0.0063156	0.622929	0.0570771	0.261555
0.0861452	0.533352	0.0224035	0.177024
0	0	0	0.951082
0	0.000415942	0.261561	0.950312
0	0.00221226	0.261561	0.949589
0.019095	0.140997	0.00997703	0.287731
0.0427048	0.270537	4.65472e-05	0.258606
0	0.0434963	0.261561	0.947417
0	0.0224421	0.261561	0.946713
0	0.00337999	0.261561	0.946031
0.0242696	0.00758029	0.261561	0.945348
0.0117912	0.111155	0.261561	0.944677
0.0132976	0.000499794	0.261561	0.94399
0.00196042	0.119887	0.13078	0.333042
0.030151	0.121123	0.261561	0.799552
0.00524359	0.320766	0.261561	0.942057
0.0129379	0.501865	0	0.712616
0.0653454	0.534875	0	0.712111
0.0310023	0.551046	0.041086	0.301562
0.00739751	0.499405	0	0.711106
0.111462	0.506267	0	0.710617
0.0701898	0.490235	0	0.710128
0.0171716	0.53629	0.000654845	0.388594
0.0436326	0.4265	0.0404885	0.240752
0.0570008	0.000500154	0.217967	0.594733
0.0257862	0.112551	0.261561	0.936127
0.0441782	0.483336	0.261561	0.935585
0.00927162	0.461306	0.261561	0.935041
0.0308588	0.177942	0.261561	0.934502
0.0352448	0.0105794	0.261561	0.933993
0.0236002	0.000499167	0.261561	0.933475
0.00240566	0.000499139	0.261561	0.932972
0.0173471	0.000614135	0.261561	0.932457
0.00221117	0.00113362	0.261561	0.931982
0.00319342	0.000499077	0.261561	0.931493
0.0140345	0.000870764	0.261561	0.931019
0.0701481	0.00584142	0.261561	0.93054
0.00221416	0.0807263	0.261561	0.930094
0.0327308	0.317729	0.011049	0.588126
0.0231723	0.282913	0	0.587794
0.00220726	0.268073	0.261561	0.928751
0.0522578	0.382542	0	0.587158
0.00382503	0.407589	0	0.586846
0.00220042	0.350401	0	0.586529
0.11841	0.37642	0	0.586232
0.158736	0.20659	0	0.585934
0.15473	0.156254	0	0.585639
0.0237283	0.166495	0.13078	0
0	0.0057997	0.000182521	0.0756528
0.0888982	0.360617	0.261561	0.97771
0.0458961	0.636124	0	0.682701
0.0573761	0.736683	0.000831064	0.327499
0.0616167	0.584438	0.000705502	0.326873
0.0420023	0.721297	0.0583347	0.444161
0.142157	0.714065	0.000870903	0.325636
0.0267249	0.643493	0.000823943	0.100125
0.00520492	0.457034	0.0550852	0.271415
0.00206248	0.201047	0	0.619041
0.00205863	0.243622	0.225233	0.618373
0	0.0516121	0.261561	0.96818
0	0	0.261561	0.96727
0	0.000496684	0.261561	0.965479
0	0.0004971	0.261561	0.962785
0	0.000497217	0.261561	0.961936
0	0.0361876	0.261561	0.961104
0.0020228	0.00566375	0.261561	0.960226
0.00618699	0.337984	0.261561	0.959389
0.0171636	0.580604	0	0.610744
0.00464988	0.622983	0.0580809	0.321716
0.0731065	0.727136	0.000839001	0.0931738
0.065044	0.711541	0.000899741	0.0927926
0.0252607	0.699276	0.000819221	0.0924242
0.00931635	0.595056	0.261561	0.550206
0.0297906	0.38517	0.0446025	0.261774
0	0.000498659	0.261561	0.951433
0	0.000498739	0.261561	0.950678
0.0255933	0.129527	0.108984	0.708498
0.0120056	0.00638194	0.00471094	0.271442
0	0.00203261	0.261561	0.948494
0	0.00156798	0.261561	0.947759
0	0.00151428	0.261561	0.947057
0.000492358	0.000499206	0.261561	0.94634
0.0110476	0.353804	0.261561	0.945665
0.0159594	0.000499328	0.00667725	0.245091
0.00159602	0.0845283	0.0074831	0.24471
0.00224787	0.371074	0.0242876	0.244344
0.0177331	0.456603	0	0.542104
0.0495342	0.457397	0.0458768	0.243627
0.0217047	0.457516	0	0.712863
0.0276889	0.500988	0	0.71235
0.0657709	0.474425	0	0.711844
0.0216187	0.443532	0	0.711345
0.0195776	0.513782	0	0.710845
0.0385622	0.575681	0.000690797	0.0679002
0.0673289	0.515814	0.0448682	0.381229
0.0752366	0.268894	0	0.59534
0.0145975	0.0707342	0.261561	0.936932
0.324825	0.183943	0.261561	0.936351
0.0322302	0.372197	0.261561	0.935819
0.0409032	0.300523	0.261561	0.935266
0.00193653	0.135119	0.261561	0.934729
0.0346595	0.0132755	0.261561	0.934196
0.0162303	0.0243856	0.261561	0.933684
0.0218991	0.000498703	0.261561	0.933174
0.0102331	0.000498677	0.261561	0.932653
0.00192565	0.0120447	0.261561	0.932156
0.00192358	0.000498624	0.261561	0.93166
0.0107235	0.000498574	0.261561	0.93119
0.0031934	0.00349571	0.261561	0.930699
0.0039079	0.262751	0.261561	0.930231
0.00220997	0.223915	0	0.588222
0.0196234	0.231938	0.261561	0.929323
0.00220528	0.274723	0.261561	0.928867
0.0374001	0.429023	0	0.587228
0.0628386	0.424876	0	0.586919
0.0442147	0.303217	0	0.586599
0.0411271	0.153893	0	0.586285
0.0170011	0.185632	0	0.642767
0	0.0108413	0.261561	0.92633
0	0	0.261561	0.92476
0	0	7.8181e-05	0.62713
0.00174669	0.000498841	0.261561	0.978145
0.00953161	0.00295587	0.261561	0.977172
0.00970158	0.412181	0.261561	0.976188
0.0672695	0.105765	0.217967	0.68153
0.0215852	0.538281	0.181639	0.941617
0.112855	0.754956	0.000740191	0.325917
0.0144577	0.732468	0.000836312	0.100329
0.0528764	0.70171	0.00087851	0.0998804
0.0358904	0.570516	0.000756242	0.0994505
0.0373327	0.466852	0.0572656	0.270609
0.0415293	0.372008	0.02831	0.0986021
0.0020512	0.0289115	0.261561	0.967682
0	0	0.261561	0.966761
0	0.000498329	0	0.965872
0	0	0.261561	0.964965
0	0.000496744	0.261561	0.963195
0	0.000496858	0.261561	0.962333
0	0.000496994	0.261561	0.961475
0.00202265	0.000497109	0.261561	0.960629
0.0262142	0.0675352	0.261561	0.959789
0.0604443	0.532672	0.261561	0.958922
0.0252109	0.665219	0.0576698	0.264242
0.122701	0.671599	0.000758643	0.0933534
0.0110126	0.582524	0.000700016	0.0929761
0.0405529	0.652892	0.0597493	0.262862
0.0094458	0.461994	0.0348398	0.262412
0.00668415	0.0835697	0	0.954106
0	0	0.261561	0.953305
0	0.0254047	0.261561	0.95254
0	0.000498269	0.261561	0.95176
0	0.000498344	0.261561	0.951038
0	0.000498442	0.261561	0.950285
0	0.0150223	0.261561	0.949535
0	0.000498589	0.261561	0.948813
0	0.00049866	0.261561	0.948088
0.0019713	0.000498717	0.261561	0.947396
0.0396803	0.204929	0.261561	0.94667
0.00315351	0.524461	0	0.60158
0.016711	0.382737	0.0419019	0.245264
0.0260371	0.545185	0.0521734	0.60059
0.0281406	0.544744	0.0317365	0.456816
0.106627	0.511009	0	0.599603
0.000434099	0.500466	0.0475384	0.243788
0.0303662	0.460755	0.0464679	0.243429
0.0133131	0.454105	0.00572711	0.712591
0.0344403	0.494963	0	0.712059
0.0259407	0.537782	0.0211437	0.15548
0.0237504	0.529298	0.0495933	0.242038
0.00754973	0.412553	0	0.596389
0.00207533	0.334818	0	0.909788
0.00193408	0.0718415	0.261561	0.937729
0.00998003	0.010985	0.261561	0.937178
0.0126134	0.0100515	0.261561	0.936591
0.0205027	0.0526553	0.261561	0.936033
0.00192613	0.0714309	0.261561	0.935471
0.0784885	0.166671	0.261561	0.934946
0.022722	0.0377687	0.261561	0.934395
0.0194357	0.00481319	0.261561	0.933866
0.0111022	0.000498269	0.261561	0.933352
0.0224179	0.000498231	0.261561	0.932839
0.0249964	0.000498205	0.261561	0.932333
0.0567659	0.0509005	0.261561	0.931818
0.0123177	0.248608	0.0328173	0.60532
0.00410522	0.221336	0.0240311	0.583429
0.00748664	0.331336	0.261561	0.930373
0.106722	0.321359	0	0.588307
0.0389949	0.200329	0	0.58797
0.0136538	0.39204	0	0.587636
0.0566259	0.485448	0	0.587302
0.051895	0.365323	0	0.586967
0.0123545	0.205874	0	0.728729
0.104799	0.0507344	0	0.586334
0	0.0731898	0.261561	0.926785
0	0.000502649	0.261561	0.92515
0	0.00050256	0.261561	0.924757
0	0	0.261561	0.924381
0	0	0	0.923989
0	0.410538	0.000529599	0.0754445
0.191605	0.458262	0.000488858	0.075277
0.0488882	0.0427722	0.261561	0.582877
0.0407311	0.000501767	0.020765	0.230211
0	0	0.261561	0.921848
0	0	0.261561	0.921528
0	0.000498334	0.261561	0.97959
0	0.00049851	0.261561	0.978599
0	0.000498703	0.261561	0.977601
0	0.000498875	0.261561	0.97663
0	0.000499062	0.261561	0.975667
0	0.140929	0.261561	0.974667
0.0135412	0.409514	0.261561	0.97371
0.0163762	0.655762	0.00034752	0.62102
0.133975	0.794921	0.000919908	0.100084
0.110986	0.805111	0.00105412	0.0996481
0.0512209	0.68334	0.000897741	0.0992068
0.0155741	0.438557	0.0538505	0.270337
0.00205144	0.172621	0	0.443732
0.00588854	0.0922103	0.261561	0.967183
0.0129997	0.000500758	0.261561	0.966269
0.00204024	0.000496126	0.261561	0.965367
0.00169412	0.000496387	0.261561	0.963603
0	0.000496501	0.261561	0.962736
0.00202587	0.00246268	0.261561	0.961841
0.00202251	0.00298152	0.261561	0.961013
0.0164089	0.0180655	0.261561	0.960177
0.00203576	0.168876	0.261561	0.959315
0.0622003	0.593573	0.0435935	0.958488
0.0192328	0.488812	0.0380769	0.263983
0.0178439	0.542071	0.00483304	0.609518
0.0356604	0.457505	0.0193268	0.608914
0	0.0124474	0.261561	0.955231
0	0.000497607	0.261561	0.954458
0	0.000497698	0.261561	0.953672
0	0.00049778	0.261561	0.952902
0	0.000497879	0.261561	0.952109
0	0.000497951	0.261561	0.95136
0	0.000498046	0.261561	0.950616
0	0.000498111	0.261561	0.949881
0	0.000498198	0.261561	0.949141
0.0222088	0.000498258	0.261561	0.948404
0.0342888	0.000498331	0.261561	0.947708
0.00229015	0.294602	0.261561	0.946996
0.0203915	0.59092	0.0352439	0.245822
0.0129815	0.584795	0.0326745	0.17252
0.0906933	0.686707	0.0626149	0.0875662
0.0897357	0.667722	0.000899809	0.0872469
0.0602145	0.531523	0.000707253	0.0869318
0.00661182	0.519223	0.0474895	0.255644
0.0423484	0.50999	0.0505856	0.255276
0.0673673	0.508142	0	0.445712
0.17343	0.609756	0.0535222	0.155927
0.0220041	0.540924	0.0518809	0.242527
0.00235311	0.394203	0.0409855	0.394873
0.00257553	0.115293	0.261561	0.939175
0.00193501	0.158289	0.261561	0.938562
0.00193266	0.0643011	0.261561	0.891076
0.00651769	0.000498859	0.261561	0.937395
0.0134841	0.000498844	0.261561	0.936821
0.00192584	0.000498844	0.261561	0.936254
0.00193593	0.0195342	0.261561	0.935678
0.00195295	0.0537831	0.261561	0.935134
0.0135936	0.0519256	0.261561	0.93459
0.0163064	0.00049783	0.261561	0.934056
0.00192695	0.000497824	0.261561	0.93351
0.073192	0.000497789	0.261561	0.932999
0.00917193	0.000497774	0.261561	0.932484
0.0279825	0.19665	0.261561	0.931975
0.0265653	0.322429	0	0.685192
0.00575547	0.327499	0	0.58911
0.00191418	0.294029	0	0.588756
0.0219145	0.304154	0	0.588395
0.0289113	0.301009	0	0.588045
0.0329922	0.418265	0	0.587696
0.0559137	0.42241	0	0.587367
0.00190412	0.290634	0	0.587025
0.490406	0.166435	0	0.586693
0	0.0213174	0.261561	0.92726
0	0.0268537	0.261561	0.784843
0	0.000502284	0	0
0.00218218	0.000502166	0.261561	0.925159
0.0236825	0.000502074	0.261561	0.92475
0.0304178	0.000501955	0.261561	0.92435
0.00228325	0.029203	0.261561	0.923969
0.252246	0.714949	0.261561	0.583645
0.078953	0.700866	0.000881304	0.0754152
0.215152	0.592733	0.000797511	0.0752373
0.0962263	0.558367	0.00072431	0.0750658
0.0259693	0.266892	0.000602738	0.0748928
0.0225746	0.1495	0	0.582287
0.133914	0.0353494	0.0435935	0.229759
0.00187403	0.0373539	0.261561	0.921084
0.00187265	0.0719421	0.261561	0.920752
0	0.000500721	0.261561	0.920422
0	0.000500634	0.261561	0.920108
0	0.000500511	0.261561	0.919804
0	-1	0.261561	0.919508
0	0.0102473	0	0.58039
0	0	0.261561	0.91893
0	0.000497825	0	0
0	0.000498005	0.261561	0.980048
0	0.000498178	0.261561	0.979057
0	0.000498374	0.261561	0.978029
0	0.000498542	0.261561	0.977049
0	0.000498729	0.261561	0.976094
0	0.000498898	0.261561	0.975113
0	0.0362778	0.261561	0.974152
0.0106283	0.473909	0.261561	0.97316
0.0153931	0.748781	0.0691136	0.0579446
0.201178	0.875149	0.000949023	0.0998414
0.112185	0.747515	0.00102611	0.0994065
0.0383567	0.595256	0.000803	0.0989805
0.012698	0.538729	0	0.270053
0.0408773	0.135053	0	0.617304
0.00204396	0.000500399	0.261561	0.96667
0.0020402	0.000495777	0.261561	0.96577
0	0	0.261561	0.964873
0.00203296	0.00049603	0.261561	0.964004
0.00202934	0.000496145	0.261561	0.963139
0.00202574	0.0156123	0.261561	0.962241
0.0237055	0.0128316	0.261561	0.961386
0.0297069	0.0109266	0.261561	0.960535
0.120311	0.0128964	0.261561	0.959703
0.0113462	0.0665073	0.261561	0.958868
0.00502185	0.0839273	0.261561	0.958016
0	0.116912	0.261561	0.957201
0	0.000497038	0.261561	0.956394
0	0.000497125	0.261561	0.955601
0	0.00223897	0.261561	0.954778
0	0.000497313	0.261561	0.954002
0.037279	0.000497405	0.261561	0.953254
0.00540799	0.000497489	0	0.952462
0	0.000497566	0.261561	0.951705
0	0.000497652	0.261561	0.950926
0	0.000497715	0.261561	0.950209
0.0269936	0.000497801	0.261561	0.949462
0.0172878	0.000497856	0.261561	0.948734
0.0250448	0.0466003	0.261561	0.94801
0.0263617	0.505532	0.0132444	0.246385
0.0389728	0.628968	0.0544987	0.257751
0.041258	0.716157	0.000782483	0.0880255
0.0568933	0.686441	0.0565914	0.0877037
0.0219915	0.731355	0.0611862	0.228365
0.029392	0.570553	0.000725938	0.0870725
0.0439171	0.595413	0.0567836	0.227628
0.0637465	0.549471	0	0.199573
0.0341149	0.533966	0.0481781	0.243385
0.0280082	0.497104	0.0451214	0.243026
0.00717095	0.488522	0	0.597666
0.0168431	0.334996	0.261561	0.940006
0.00974056	0.176286	0.261561	0.939399
0.00960107	0.205264	0.261561	0.938796
0.0128579	0.00524491	0.0250156	0.375418
0.00763055	0.000498425	0	0.595417
0.00193826	0.000498409	0.261561	0.937025
0.00193694	0.000497462	0.261561	0.936461
0.00193456	0.000497445	0.261561	0.935883
0.00194384	0.0451811	0.261561	0.935323
0.0204536	0.068046	0.261561	0.934755
0.0145874	0.000497401	0.261561	0.934233
0.0034013	0.000497386	0.261561	0.933683
0.00333977	0.000497347	0.261561	0.933153
0.0182544	0.000503012	0.261561	0.932617
0.0860298	0.000502943	0.261561	0.93212
0.0220417	0.212429	0.261561	0.931598
0.00191468	0.282146	0	0.931094
0.00191268	0.376471	0	0.588829
0.0188243	0.306312	0	0.588473
0.0931249	0.323967	0	0.588115
0.00190653	0.345236	0	0.587756
0.0135366	0.392963	0.00282383	0.587408
0.0350354	0.374942	0.039452	0.245164
0.0213221	0.209056	0.0336805	0.244901
0	0.0292243	0.261561	0.9273
0	0.00988643	0.261561	0.926856
0	0	0	0
0.0374648	0.000501803	0.261561	0.925557
0.012184	0.000501689	0.261561	0.925143
0.00188806	0.000501598	0.261561	0.924734
0.0153686	0.000501474	0.0623528	0.407328
0.0114195	0.386132	0	0.583887
0.0711522	0.627672	0	0.5836
0.170493	0.719289	0.000864505	0.0753815
0.0936276	0.696113	0.000818585	0.0751954
0.120692	0.594339	0.0561219	0.241781
0.0399256	0.491108	0.0512614	0.241574
0.0459342	0.500986	0.0524282	0.229889
0.0251127	0.430182	0	0.581939
0.0338945	0.267134	0.0303751	0.229484
0.0108627	0.188781	0.0217139	0.581431
0.0266847	0.128731	0.0215259	0.229104
0.0445882	0.202818	0.261561	0.228918
0.00622911	0.10451	0.219596	0.580693
0.0152346	0.259052	0.0243858	0.228563
0.00506506	0.266853	0.00526093	0.287029
0	0.00574103	0.261561	0.918726
0	0.000499672	0.261561	0.918432
0	0.000497676	0.261561	0.980474
0	0.00049785	0.261561	0.979515
0	0.00049804	0.261561	0.978484
0	0.000498209	0.261561	0.977499
0	0.000498394	0.261561	0.976494
0	0.000498558	0.261561	0.975557
0	0.000498728	0.261561	0.974593
0.0100354	0.202168	0.261561	0.973598
0.246357	0.686818	0	0.923803
0.112473	0.727677	0.000867326	0.324885
0.0146463	0.676886	0.000618714	0.099605
0.0929897	0.665475	0.000820127	0.0991655
0.0360052	0.596224	0.0573394	0.270279
0.0126632	0.379233	0.00623831	0.617581
0.00421321	0.00438965	0.261561	0.967079
0.00204033	0.000495426	0.261561	0.966181
0.00203653	0.000495566	0.261561	0.965259
0.00203289	0.000495677	0.261561	0.964374
0.00202932	0.000495792	0.261561	0.963522
0.00202569	0.000495917	0.261561	0.962637
0.00202212	0.000496023	0.261561	0.961778
0.031509	0.000496147	0.261561	0.960898
0.066013	0.0662767	0.261561	0.960056
0.00951604	0.0383929	0.261561	0.95923
0	0.122743	0.261561	0.958393
0.0120297	0.00387372	0.261561	0.95757
0.0191283	0.000496662	0.261561	0.956742
0.00887273	0.000496746	0.261561	0.955966
0.0019955	0.000496853	0.261561	0.955139
0.0101457	0.00049693	0.261561	0.954353
0.00883499	0.00123519	0.261561	0.607126
0.00198626	0.000497101	0.261561	0.952805
0	0.000497184	0.261561	0.952048
0	0.000497259	0.261561	0.951264
0	0.000497324	0.261561	0.950524
0.0251685	0.000497404	0.0032555	0.326385
0.0158331	0.000497457	0.261561	0.48799
0.00741491	0.31102	0.261561	0.948312
0.00907891	0.454278	0	0.602769
0.00693816	0.56983	0.0442886	0.252038
0.12672	0.591855	0.000710747	0.0881707
0.0397845	0.582824	0.000697626	0.0878462
0.0460716	0.567477	0.0221694	0.158017
0.0392876	0.581435	0	0.265896
0.0238486	0.542989	0.000635386	0.0673134
0.0433555	0.523183	0.0482104	0.243891
0.00256296	0.509159	0.0461556	0.243517
0.0298841	0.510619	0.0480661	0.243162
0.00193975	0.379092	0	0.568262
0.00801356	0.416372	0.261561	0.42312
0.00758554	0.353334	0.261561	0.548508
0.0277899	0.249775	0.027594	0.241758
0.0330791	0.268441	0	0.349782
0.00192769	0.153626	0.0436644	0.595578
0.00192531	0.000497975	0	0.595143
0.0913137	0.000497036	0.261561	0.936631
0.00194479	0.000497015	0.261561	0.936078
0.0104593	0.000497019	0.261561	0.935504
0.0256054	0.000496991	0.261561	0.934934
0.0132848	0.000496978	0.261561	0.934389
0.0169638	0.00050264	0.261561	0.933845
0.0020162	0.000502581	0.261561	0.933306
0.00411997	0.000502539	0.261561	0.932758
0.0019175	0.000502474	0.261561	0.932235
0.00191538	0.234883	0.261561	0.931721
0.0109925	0.428985	0	0.407692
0.0617852	0.39938	0.0364658	0.315668
0.0213208	0.182605	0.0113662	0.246298
0.00190708	0.197243	0.261561	0.929714
0.00295077	0.017772	0.261561	0.929223
0.00190304	0.0487012	0.261561	0.928733
0.0108938	0.272774	0.261561	0.928263
0.00939932	0.164299	0	0.870966
0	0.000501717	0.00119835	0.301613
0.0385035	0.000501422	0.261561	0.925994
0.0130813	0.00050133	0.261561	0.925552
0.0100003	0.102535	0.261561	0.925117
0.0288465	0.000501127	0	0.584456
0.13778	0.274662	0.0480255	0.407296
0.139901	0.597393	0.0487558	0.406993
0.0104562	0.545356	0.00807983	0.291891
0.0372529	0.586196	0.0529741	0.406404
0.123133	0.57065	0.000645071	0.0751494
0.0586095	0.571951	0.00822727	0.237088
0.00417289	0.557398	0.0497316	0.230021
0.0321871	0.623869	0.0554325	0.27235
0.0326346	0.659545	0.000786378	0.0744238
0.0697681	0.689437	0.000820633	0.0742489
0.0454723	0.329208	0.000884982	0.074077
0.187296	0.321115	0.000983857	0.073914
0.0272598	0.434873	0.00928249	0.101503
0.115267	0.506492	0.000666177	0.0735904
0.0743139	0.578278	0.00075306	0.0734336
0.0718828	0.636309	0.0613511	0.28697
0.0551047	0.280468	0.0276406	0.0710537
0	0.120493	0.00726558	0.579632
0	0.00656417	0.261561	0.917925
0	0.000497531	0	0
0	0.000497706	0.261561	0.978937
0	0.000497876	0.261561	0.977949
0	0.000498061	0.261561	0.976928
0	0.00049822	0.261561	0.975958
0	0.000498399	0.261561	0.975002
0	0.0721255	0.261561	0.974033
0.0163024	0.377532	0.261561	0.973081
0.0109575	0.495769	0.022368	0.576153
0.0185479	0.601257	0.0263266	0.59029
0.0193063	0.638358	0.00072024	0.382794
0.00440942	0.618026	0.00075187	0.323338
0.0548792	0.340004	0.000473038	0.184075
0.00204426	0.0781982	0.261561	0.967451
0.0174317	0.000499824	0.261561	0.966578
0.00203663	0.000495213	0.261561	0.965658
0.00203289	0.000495323	0.261561	0.964772
0.00202928	0.000495453	0.261561	0.963878
0.10055	0.000495557	0.261561	0.963009
0.00202203	0.00049567	0.261561	0.962166
0.0141839	0.000495784	0.261561	0.961277
0.0782337	0.00049588	0.261561	0.96043
0.00859804	0.131805	0.261561	0.959583
0.104188	0.43292	0.261561	0.958766
0.0960836	0.160627	5.8776e-07	0.0766238
0.0212734	0.336466	0.0169913	0.25178
0.00777877	0.477741	0.0393726	0.251343
0.00347975	0.364016	0.0220082	0.250901
0.0259224	0.439854	0	0.607958
0.0232747	0.369238	0	0.607365
0.0019856	0.140986	0	0.606801
0	0.000496804	0.261561	0.952358
0	0.0315841	0.261561	0.951596
0	0.0915752	0.261561	0.950844
0.0177021	0.404357	0.043573	0.0876719
0.0279655	0.293402	0.0402644	0.247529
0.00197181	0.241614	0.261561	0.94862
0.0274642	0.534672	0	0.602995
0.0100367	0.513171	0.0498427	0.246314
0.0173894	0.532714	0.0485371	0.257679
0.012865	0.453758	0	0.601448
0.0194647	0.546179	0.0498985	0.256888
0.0253135	0.560642	0.0507498	0.244779
0.0387659	0.518052	0.0476908	0.244403
0.019062	0.500779	0.0472136	0.244041
0.00636591	0.500562	0.0460283	0.243662
0.00345941	0.496508	0.045135	0.2433
0.00872582	0.474332	0.0459726	0.242937
0.00193606	0.514569	0	0.597552
0.0259708	0.502905	0.0522328	0.242236
0.0781472	0.472908	0.000583076	0.0681728
0.0430543	0.485911	0.0434125	0.596179
0.0972706	0.459798	0.025298	0.241205
0.0362734	0.368555	0	0.238738
0.0258553	0.0170853	0	0.593397
0.00193188	0.00131468	0.261561	0.936239
0.00999296	0.000496593	0.261561	0.935669
0.00192722	0.000496563	0.261561	0.935103
0.00192494	0.00050223	0.261561	0.934528
0.00686336	0.000502178	0.261561	0.933978
0.0528049	0.000502139	0.261561	0.933444
0.0119056	0.000502076	0.261561	0.932893
0.00926651	0.0960767	0.261561	0.932354
0.00191396	0.375535	0.108984	0.58972
0.025409	0.339988	0	0.589346
0.00190969	0.283964	0	0.588965
0.015102	0.0217809	0.0435935	0.930279
0.00281402	0.00576297	0.261561	0.929766
0.00190357	0.000601418	0.261561	0.929284
0.0019016	0.048361	0.261561	0.928789
0.00642724	0.0337443	0.261561	0.928302
0.00189778	0.000744821	0.261561	0.927822
0.0135101	0.00050106	0.261561	0.926425
0.00960032	0.000500973	0.261561	0.925967
0.00850975	0.00322754	0.261561	0.925525
0.0014319	0.176694	0.261561	0.925088
0.0357328	0.474567	0.0478851	0.407555
0.211182	0.709031	0.00589777	0.29239
0.0768061	0.612782	0.000804831	0.292115
0.074779	0.546563	0.00493146	0.349237
0.129498	0.601811	0.0560798	0.406334
0.0356192	0.534397	0.0536735	0.327124
0.12791	0.525046	0.026753	0.511866
0.0862108	0.63753	0.0529024	0.241419
0.0133594	0.706472	0.000853579	0.0745251
0.00423126	0.731469	0.000881888	0.0743432
0.0669621	0.76944	0.00093276	0.0741691
0.0978668	0.741316	0.000814196	0.0739899
0.115723	0.806923	0.000909093	0.00834889
0.0610277	0.63735	0.000696841	0.0572693
0.0932664	0.722828	0.0162137	0.228501
0.0446368	0.749109	0.000963343	0.0569559
0.11423	0.801275	0.00094185	0.073169
0.0768658	0.657515	0.000911666	0.0730171
0.129545	0.683215	0.00085105	0.0565193
0.0138627	0.0986116	0.000560421	0.0563787
0	0.0104652	0.261561	0.917392
0	0.000497551	0.261561	0.97839
0	0.000497723	0.261561	0.977373
0	0.000497883	0.261561	0.976396
0	0.000498064	0.261561	0.975386
0	0.210902	0.261561	0.974454
0.00681686	0.225764	4.64522e-05	0.424317
0.0256021	0.551296	0.261561	0.972523
0.0124389	0.592462	0.0567174	0.442604
0.00466427	0.601622	0	0.619481
0.0259612	0.569856	0.0532179	0.441283
0.0344747	0.350539	0.0496535	0.440624
0.00204441	0.0759117	0.261561	0.967855
0.0020406	0.000499474	0.261561	0.966965
0.00203675	0.000494861	0.261561	0.966052
0.00203295	0.000494969	0.261561	0.965169
0.00208981	0.0474992	0.261561	0.964252
0.0139982	0.0004952	0.261561	0.963377
0.0428365	0.0558921	0.261561	0.962541
0.0269891	0.180749	0.261561	0.961658
0.00201477	0.0684666	0.261561	0.960806
0.0177741	0.000495632	0.261561	0.95993
0.00263267	0.0542095	0.261561	0.959111
0.0115464	0.198082	0.261561	0.958273
0.0292308	0.263843	0.261561	0.957455
0.0225175	0.441025	0.000295123	0.811936
0.0427362	0.581369	0.041104	0.659926
0.127959	0.591225	0.000723185	0.0753383
0.0140896	0.548457	0.0484503	0.250212
0.0979382	0.527927	0.0425041	0.0746239
0.001982	0.0248602	0.217967	0.904575
0	0.000496479	0.261561	0.95192
0.0111102	0.282359	0.261561	0.951159
0.0166218	0.483004	0.0448709	0.248097
0.072604	0.342114	0.0419386	0.247688
0.00844637	0.211768	0.261561	0.948916
0.00129527	0.52245	0	0.603216
0.0153241	0.50445	0.0478014	0.29682
0.0413283	0.511637	0.047537	0.257838
0.0430577	0.497176	0.0480854	0.257429
0.00805333	0.508972	0.0404022	0.245312
0.00798394	0.500769	0	0.448001
0.0185266	0.464532	0.0405339	0.244542
0.0280301	0.477167	0.0396024	0.599637
0.00123564	0.47151	0.0419183	0.243803
0.00123833	0.486191	0.0430954	0.243438
0.00605009	0.473674	0.0449824	0.243063
0.0434792	0.46442	0.0426845	0.242705
0.0326584	0.533942	0.00057296	0.121663
0.0101416	0.501438	0.000620668	0.0682723
0.176242	0.436826	0.000533426	0.0679857
0.0386262	0.462736	0.033829	0.595862
0.154693	0.441369	0	0.593981
0.0836876	0.439956	0.041154	0.238502
0.013116	0.135536	0.261561	0.936413
0.00336665	0.0660961	0.261561	0.935812
0.00543905	0.048	0.261561	0.935255
0.00192361	0.00440313	0.261561	0.934677
0.0406692	0.000501716	0.261561	0.934113
0.00413495	0.000501684	0.261561	0.933541
0.0160394	0.000501618	0.261561	0.933013
0.0601884	0.0403301	0.261561	0.932464
0.0197534	0.502264	0.0169789	0.542226
0.0469941	0.360714	0.000300022	0.0793038
0.00190829	0.138914	0	0.589023
0.00190619	0.00427254	0.261561	0.930354
0.00190413	0.00133795	0.261561	0.92983
0.00447996	0.108667	0.261561	0.929321
0.00459814	0.0782392	0.0284351	0.245504
0.00189819	0.115815	0.00871109	0.233658
0.0691419	0.0180615	0.00677427	0.233377
0.0215961	0.000500788	0.261561	0.927354
0.0201477	0.00934511	0.261561	0.926889
0.00356191	0.0005006	0.261561	0.926418
0.00646905	0.000500516	0.261561	0.925945
0.0206385	0.000500405	0.261561	0.925482
0.0487509	0.306279	0.261561	0.925043
0.125875	0.689177	0.000667992	0.407514
0.130435	0.767393	0.000869316	0.292343
0.078464	0.665197	0.000797968	0.292051
0.130091	0.551268	0.0506785	0.406564
0.0418628	0.705777	0.0627671	0.406259
0.216457	0.627187	0.00083268	0.0750283
0.0493334	0.716424	0.000781831	0.0748295
0.191176	0.665127	0.000863165	0.0746402
0.136142	0.783115	0.0275116	0.229636
0.0731493	0.745759	0.000885346	0.0578535
0.0293735	0.551467	0.000705133	0.0862625
0.02622	0.555573	0.0497297	0.228982
0.134627	0.560009	0.0503809	0.204963
0.00172948	0.559357	0	0.58049
0.0109887	0.640417	0	0.228367
0.0910466	0.619339	0.054398	0.228171
0.0734785	0.752168	0.000763347	0.123882
0.0255695	0.784942	0.000893912	0.0867477
0.102492	0.604766	0.000774035	0.0563935
0.0415578	0.564338	0.000661989	0.227438
0	0.144298	0.261561	0.917126
0	0.0176824	0.261561	0.916829
0	0	0.261561	0.916559
0	0.000497385	0	0
0	0.000497546	0.261561	0.976835
0	0.000497724	0.261561	0.975822
0.157916	0.00916009	0.261561	0.974861
0.053282	0.227264	2.00767e-06	0.631637
0.0254309	0.641264	0.0217967	0.532368
0.0493641	0.652563	0.00076037	0.325083
0.113337	0.629521	0.000769482	0.324454
0.0449873	0.591848	0	0.441567
0.0398304	0.477584	0.0493322	0.440897
0.0556244	0.139522	0.261561	0.968261
0.00204059	0.00590841	0.261561	0.967337
0.00203686	0.000494511	0.261561	0.96642
0.00203303	0.000494618	0.261561	0.965562
0.00202919	0.00100177	0.261561	0.964641
0.0493724	0.143101	0.261561	0.963763
0.0426426	0.127584	0.261561	0.962864
0.167128	0.00334511	0.261561	0.962018
0.0112346	0.000495173	0.261561	0.961175
0.0313197	0.000495266	0.261561	0.960299
0.0252909	0.00338322	0.261561	0.959459
0.0048926	0.0131843	0.261561	0.9586
0.00614816	0.0206826	0.261561	0.95781
0.055332	0.057308	0.261561	0.956964
0.0286241	0.152284	0.261561	0.956154
0.0430636	0.166235	0.000106189	0.955365
0.0246115	0.19138	0.261561	0.954568
0.0544763	0.341391	0.0188236	0.607291
0.00198132	0.082616	0.217967	0.952977
0.0680663	0.0414072	0	0.894534
0.0256551	0.412787	0.00487393	0.248686
0.0193487	0.509398	0.042446	0.248271
0.0408724	0.478491	0.0458008	0.247854
0.00196623	0.191857	0.0275314	0.25734
0.0290151	0.322957	0.261561	0.948472
0.00203828	0.485536	0	0.602885
0.0375889	0.527329	0.00852128	0.258
0.00785501	0.289982	0.0450233	0.245837
0.00933008	0.307179	0	0.601327
0.0251813	0.407301	0	0.600815
0.00200487	0.415476	0.0420674	0.423069
0.0012967	0.409956	0.00675619	0.599806
0.0633058	0.417763	0	0.599308
0.0047788	0.457086	0.0443532	0.243571
0.0214652	0.446468	0.0415033	0.243193
0.0825638	0.48941	0.0439442	0.24283
0.0603983	0.499029	0.000593784	0.0686466
0.0179326	0.48439	0.00057659	0.242114
0.0455184	0.484803	0.0473484	0.241759
0.0407723	0.450597	0.0431754	0.239269
0.0243141	0.529141	0.0495447	0.238926
0.00504133	0.457556	0	0.593657
0.0602015	0.339538	0	0.238266
0.269525	0.18592	0.00888503	0.592774
0.00192463	0.309354	0.0331159	0.533223
0.00260595	0.0471049	0	0.591913
0.00114291	0.0317654	0	0.591506
0.00757946	0.000501228	0.261561	0.933665
0.0127313	0.0147202	0.261561	0.933105
0.0155152	0.03367	0.261561	0.932554
0.00191112	0.156371	0.261561	0.932015
0.0256513	0.108876	0.217967	0.931465
0.0019069	0.0304161	0.261561	0.930928
0.00190486	0.0119016	0.261561	0.930415
0.00190276	0.105339	0.261561	0.929886
0.134784	0.517062	0.000633177	0.0300735
0.322777	0.298585	0.000319282	0.0615447
0.079827	0.348114	0.0308178	0.233657
0.0723011	0.0209304	0.261561	0.927853
0.00189301	0.0327184	0.261561	0.927356
0.0132453	0.0123715	0.261561	0.926861
0.0187064	0.000500148	0.261561	0.926389
0.00753249	0.000500063	0.261561	0.925915
0.0312395	0.0884826	0.261561	0.925441
0.0242793	0.494102	0.0102239	0.679982
0.0255265	0.571928	0.0149308	0.461503
0.0710219	0.704918	0.000802715	0.292289
0.0626522	0.645822	0.000782172	0.291989
0.0120107	0.55749	0.0529405	0.294882
0.0227268	0.725561	0.000706129	0.241969
0.028903	0.704775	0.000839443	0.0749646
0.0848823	0.662422	0.000781331	0.072022
0.085751	0.643178	0.0536227	0.229761
0.0127543	0.634817	0.0566916	0.229534
0.0195644	0.557832	0.0521762	0.229306
0.0698359	0.46921	0.0510183	0.22908
0.00180842	0.433302	0.0361838	0.375532
0.00366364	0.496216	0.045848	0.228649
0.0148754	0.583272	0.0509122	0.521677
0.0224784	0.555891	0.0537913	0.228226
0.0370155	0.620833	0.0620435	0.228019
0.0465313	0.639784	0	0.286452
0.114421	0.783091	0.000855536	0.0727556
0.130227	0.636374	0.000839984	0.0725992
0.0358048	0.550717	0.0504263	0.198735
0.0173842	0.529541	0.0486998	0.578589
0.0020011	0.470556	0.000641716	0.0721527
0	0.0802291	0.225233	0.0720172
0	0.0153632	0.261561	0.915976
0	0.000497216	0.261561	0
0	0.000497383	0.261561	0.976256
0	0.000497535	0.261561	0.975285
0.0346889	0.656237	0.261561	0.974289
0.13713	0.647931	0.000752275	0.325966
0.0111221	0.629069	0.0597316	0.443185
0.0710179	0.619847	0.059713	0.442505
0.0428999	0.57732	0.0549541	0.441842
0.0292046	0.520642	0.0496686	0.441169
0.00235943	0.155064	0.108984	0.618076
0.0171667	0.0526278	0.261561	0.967723
0.00203685	0.0004989	0.261561	0.966809
0.00203302	0.000494287	0.261561	0.9659
0.00202925	0.000494389	0.261561	0.965017
0.00202546	0.0254409	0.261561	0.964144
0.0081624	0.0189821	0.261561	0.963235
0.0255076	0.0004947	0.261561	0.962368
0.0169119	0.000494812	0.261561	0.961505
0.0912737	0.0004949	0.261561	0.960663
0.0518575	0.000495007	0.261561	0.959811
0.0229303	0.000495091	0.261561	0.95895
0.0119498	0.000495168	0.261561	0.958141
0.0220039	0.000495269	0.261561	0.957308
0.0223829	0.000495342	0.261561	0.956495
0.0306165	0.000495437	0.261561	0.955664
0.00198721	0.00599635	0.261561	0.954871
0.00198398	0.000586278	0.261561	0.954103
0	0.00049565	0.261561	0.953298
0	0.00514038	0.261561	0.952524
0.0117887	0.0353775	0.261561	0.951729
0.0101864	0.451517	0.261561	0.950991
0.0217408	0.479469	0.0472016	0.248016
0.00196549	0.345248	0.0369915	0.604156
0.0390219	0.457902	0.261561	0.948738
0.0253394	0.481087	0.0441205	0.516945
0.0718303	0.536594	0.0203318	0.612682
0.0116714	0.457855	0.0246335	0.245987
0.00990933	0.408104	0	0.601507
0.00890338	0.460837	0.0410114	0.423733
0.0114707	0.47113	0	0.585724
0.0133033	0.370363	0.0383223	0.422745
0.034107	0.542425	0.0242202	0.17151
0.0117296	0.512039	0.0413594	0.229175
0.0355879	0.481782	0.0444737	0.243313
0.0130814	0.476441	0.0432598	0.242949
0.0720143	0.478474	0.0450184	0.242575
0.0266313	0.500153	0.045627	0.24222
0.0190844	0.506208	0.0476732	0.241864
0.0157521	0.42296	0.00368884	0.446634
0.00193294	0.499176	0.0404364	0.594214
0.0143507	0.559315	0.0451418	0.238674
0.528753	0.626181	0.0318012	0.0795664
0.278002	0.522312	0.000679476	0.0648606
0.00520538	0.473817	0.0450209	0.237676
0.0183524	0.324913	0.0217294	0.385117
0.0296955	0.255276	0.0275951	0.237028
0.0191237	0.207677	0.0382826	0.236703
0.00191415	0.109209	0	0.236384
0.0134563	0.255377	0.261561	0.932632
0.0236712	0.0900687	0	0.589914
0.00914066	0.0286218	0.13078	0.589511
0.00190549	0.0360517	0.261561	0.930991
0.00190346	0.15086	0.261561	0.93044
0.0639119	0.529925	0.261561	0.92992
0.0699771	0.527684	0.000776178	0.0617935
0.105021	0.465155	0.000647168	0.0615519
0.159911	0.394215	0.0437518	0.233654
0.00189362	0.350011	0	0.586776
0.00235621	0.124916	0	0.586411
0.00188988	0.000499803	0.261561	0.926841
0.0397191	0.000499698	0.261561	0.926344
0.0205643	0.000499617	0.261561	0.92586
0.0182185	0.0212304	0.261561	0.925388
0.00129405	0.3394	0.261561	0.924907
0.0177717	0.567536	0.0426625	0.407388
0.197803	0.708756	0.00508422	0.407057
0.29049	0.637894	0.000804013	0.291919
0.00139197	0.564486	0.0504775	0.406395
0.0523694	0.575605	0.000624861	0.241888
0.0614076	0.6396	0.055699	0.241632
0.0209733	0.599848	0.0591854	0.229911
0.0244798	0.548479	0.0456016	0.201066
0.160577	0.571088	0.0523578	0.229423
0.002245	0.546404	0.0513287	0.229191
0.0541087	0.522477	0	0.228963
0.0230416	0.492599	0.0459317	0.24018
0.0308205	0.509258	0.0368228	0.239949
0.0146373	0.504222	0.047548	0.239729
0.0214462	0.640967	0.0146593	0.579876
0.0510454	0.8651	0.000994748	0.0565968
0.115343	0.670714	0.000964528	0.0564316
0.0863764	0.668998	0.0447701	0.238887
0.0593348	0.600744	0.000784907	0.0724562
0.0205777	0.525344	0.0505431	0.227085
0.0309943	0.652127	0.000733503	0.226906
0.0327321	0.519474	0.00080219	0.0719947
0.323785	0.28648	0.000593754	0.0856969
0.00185483	0.0738967	0.13078	0.57769
0.00661696	0.205908	0.239764	0.577489
0	0.0133037	0.261561	0.915124
0	0	0.261561	0.914892
0	0.000495526	0.261561	0.985832
0	0	0.261561	0.984759
0	0.000497042	0.261561	0.914701
0	0.000497202	0.261561	0.975712
0	0.0605891	0.261561	0.974707
0.137575	0.613492	0.000711451	0.326217
0.0767752	0.644618	0.0584984	0.443461
0.190944	0.665372	0.000792361	0.324991
0.0175278	0.567672	0.00070434	0.32438
0.0092115	0.467409	0.0521737	0.441444
0.0121639	0.455545	0.261561	0.969026
0.00204101	0.100036	0.0095208	0.602881
0.00203702	0.00841405	0.261561	0.9672
0.00203308	0.000493938	0.261561	0.966268
0.00202932	0.000494035	0.261561	0.965386
0.00202548	0.000494141	0.261561	0.964515
0.0122436	0.000494249	0.261561	0.963609
0.00201792	0.000494342	0.261561	0.962737
0.00201431	0.000494452	0.261561	0.96184
0.00201074	0.000494536	0.261561	0.961017
0.039791	0.000494644	0.261561	0.960156
0.00200357	0.00112898	0.261561	0.959301
0.00200009	0.000494812	0.261561	0.958463
0.0243611	0.000494897	0.261561	0.957627
0.00569143	0.000494967	0.261561	0.95683
0.00198995	0.00049506	0.261561	0.95599
0.00198662	0.000495124	0.261561	0.955188
0	0.000495208	0.261561	0.954384
0	0.000495268	0.261561	0.953608
0	0.000495337	0.261561	0.952831
0.0120121	0.0249456	0.261561	0.952033
0.0101593	0.263831	0.261561	0.951269
0.00880443	0.484229	0.0183228	0.248164
0.00808194	0.326413	0.0216201	0.356724
0.00379311	0.407241	0	0.603809
0.0538382	0.468241	0	0.603269
0.0344369	0.508705	0.0493296	0.246537
0.0449955	0.344902	0.0331274	0.270969
[truncated: 13,516 more rows]
