# Supplementary material for: Land use management based on multi-scenario allocation and trade-offs of ecosystem services in Wafangdian County, Liaoning Province, China
Source: PeerJ. 2019 Sep 16;7:e7673. doi: 10.7717/peerj.7673 (PMC6752191; doi:10.7717/peerj.7673)
Supplement: Supplemental Information 5 [file peerj-07-7673-s008.zip › Normalized data of ecosystem services/Data sheets for ES in 2014.xlsx]

## Sheet: 2000npp
NPP	Food supply	Soil conservation	Water yield
0	0	0	0
0	0	0	0.999972
0	0	0	0
0.00061041	0.172854	0	0.999206
0.000610447	0.172854	0	0.99964
0	0.172854	0	1
0	0	0	0
0.000609965	0.172854	0	0.99847
0.000610001	0.172854	0	0.998849
0.000610055	0.172854	0	0.999194
0	0	0	0
0.000609516	0.172854	0	0.997731
0.000609567	0.172854	0	0.998055
0.000609599	0.172854	0	0.998407
0.000608884	0.172854	0	0.995495
0.000608944	0.172854	0	0.995856
0.000608979	0.172854	0	0.996237
0.000609041	0.172854	0	0.996573
0.000609068	0.172854	0	0.996953
0.000609118	0.172854	0	0.997265
0.000609141	0.172854	0	0.997613
0.000609174	0.172854	0	0.997909
0.000609197	0.172854	0	0.998227
0.00060846	0.172854	0	0.994795
0.000608506	0.172854	0	0.995161
0.000608541	0.172854	0	0.995508
0.000608594	0.172854	0	0.99583
0.000608618	0.172854	0	0.996173
0.000608666	0.172854	0	0.996467
0.00060868	0.172854	0	0.996803
0.000608724	0.172854	0	0.997067
0.00060873	0.172854	0	0.997378
0.000608034	0.172854	0	0.994093
0.000608067	0.172854	0	0.994459
0.000608114	0.172854	0	0.994765
0.000608145	0.172854	0	0.995088
0.00060817	0.172854	0	0.995391
0.00060821	0.172854	0	0.995671
0.00060822	0.172854	0	0.995982
0.000608257	0.172854	0	0.996226
0.000608261	0.172854	0	0.996519
0.000607598	0.172854	0	0.993393
0.000607625	0.172854	0	0.993733
0.000607675	0.172854	0	0.994018
0.000607696	0.172854	0	0.994343
0.000607728	0.172854	0	0.994611
0.000607752	0.172854	0	0.994897
0.000607767	0.172854	0	0.995156
0.000607791	0.172854	0	0.995392
0.000607788	0.172854	0	0.995656
0.00060716	0.172854	0	0.992695
0.000607183	0.172854	0	0.99301
0.000607232	0.172854	0	0.993269
0.000607246	0.172854	0	0.993579
0.000607287	0.172854	0	0.993824
0.000607292	0.172854	0	0.994105
0.000607315	0.172854	0	0.994328
0.000607325	0.172854	0	0.994571
0.000607322	0.172854	0	0.99479
0.00060672	0.172854	0	0.991996
0.000606742	0.172854	0	0.992276
0.000606782	0.172854	0	0.99253
0.000606794	0.172854	0	0.992808
0.000606832	0.172854	0	0.993034
0.000606833	0.172854	0	0.993302
0.000606859	0.172854	0	0.993502
0.000606857	0.172854	0	0.993747
0.000606868	0.172854	0	0.993922
0.000606046	0.172854	0	0.989546
0.000606089	0.172854	0	0.989843
0.000606122	0.172854	0	0.990164
0.000606181	0.172854	0	0.990433
0.000606208	0.172854	0	0.990749
0.000606259	0.172854	0	0.991007
0.000606278	0.172854	0	0.991298
0.000606311	0.172854	0	0.991539
0.000606334	0.172854	0	0.991804
0.000606348	0.172854	0	0.992038
0.000606374	0.172854	0	0.992249
0.000606373	0.172854	0	0.99249
0.000606397	0.172854	0	0.992672
0.000606386	0.172854	0	0.992899
0	0	0	0
0.000606319	0.0528164	0	0.0972755
0.000605631	0.172854	0	0.683597
0.000605665	0.172854	0	0.989248
0.000605719	0.172854	0	0.989514
0.00060575	0.172854	0	0.989779
0.000605774	0.172854	0	0.990063
0.000605821	0.172854	0	0.990304
0.000605836	0.172854	0	0.990583
0.000605878	0.172854	0	0.9908
0.000605885	0.172854	0	0.991058
0.000605905	0.172854	0	0.991262
0.000605916	0.172854	0	0.99148
0.000605917	0.172854	0	0.991677
0.000605933	0.172854	0	0.991854
0.000605918	0.172854	0	0.992048
0.000605855	0.0864268	0	0.639177
0.000605826	0	0.000496656	0.992808
0.000605209	0.158449	0	0
0.00060524	0.172854	0	0.988611
0.000605294	0.172854	0	0.98886
0.000605317	0.172854	0	0.989129
0.000605341	0.172854	0	0.989376
0.000605382	0.172854	0	0.989604
0.000605393	0.172854	0	0.98986
0.00060543	0.172854	0	0.990064
0.000605433	0.172854	0	0.990303
0.000605462	0.172854	0	0.990484
0.000605458	0.172854	0	0.990708
0.000605469	0.172854	0	0.990864
0.000605466	0.172854	0	0.99104
0.000605453	0.172854	0	0.991196
0.000605455	0.172854	0	0.991321
0.000605374	0.172854	0	0.99176
0.000964898	0	0	0.638584
0.0006053	0.00991598	0	0.942831
0	0.172854	0	0.991945
0.000605188	0.172854	0	0.991966
0.000605146	0.172854	0	0.991957
0.000604813	0.172854	0	0.98797
0.000604865	0.172854	0	0.988202
0.000604885	0.172854	0	0.988473
0.000604929	0.172854	0	0.988688
0.000604942	0.172854	0	0.988922
0.000604958	0.172854	0	0.989134
0.000604983	0.172854	0	0.989326
0.000604982	0.172854	0	0.989544
0.000605009	0.172854	0	0.989704
0.000605001	0.172854	0	0.98991
0.000605014	0.172854	0	0.990048
0.000604998	0.172854	0	0.990225
0.000604997	0.172854	0	0.990343
0.000604982	0.172854	0	0.990483
0.000604957	0.172854	0	0.990586
0.000604944	0.172854	0	0.990664
0.000604904	0.172854	0	0.990775
0.000604888	0.172854	0	0.990814
0.000604834	0.172854	0	0.990902
0.000604807	0.172854	0	0.990915
0.000604748	0.172854	0	0.990967
0.000604697	0.172854	0	0.990946
0.000604635	0.172854	0	0.990951
0.000604566	0.172854	0	0.99092
0.000604505	0.172854	0	0.99085
0.000604411	0.172854	0	0.990814
0.00060439	0.172854	0	0.987331
0.000604434	0.172854	0	0.987543
0.000604451	0.172854	0	0.987795
0.000604492	0.172854	0	0.987993
0.0006045	0.172854	0	0.988226
0.000604522	0.172854	0	0.988406
0.000604536	0.172854	0	0.988602
0.000604535	0.172854	0	0.98878
0.000604552	0.172854	0	0.988938
0.000604542	0.172854	0	0.989111
0.000604555	0.172854	0	0.989231
0.000604533	0.172854	0	0.989395
0.000604536	0.172854	0	0.989489
0.000604508	0.172854	0	0.989625
0.00060449	0.172854	0	0.989696
0.000604461	0.172854	0	0.989783
0.000604419	0.172854	0	0.989847
0.000604398	0.172854	0	0.989886
0.000604342	0.172854	0	0.989939
0.00060431	0.172854	0	0.989928
0.000604244	0.172854	0	0.989971
0.000604206	0.172854	0	0.989929
0.000604126	0.172854	0	0.989929
0.000604073	0.172854	0	0.989858
0.000603986	0.172854	0	0.989809
0.000603919	0.172854	0	0.989724
0.000603821	0.172854	0	0.989608
0.000603716	0.172854	0	0.989516
0.000603636	0.172854	0	0.989354
0.000601415	3.72187e-06	0	0.0905182
0	0	0	0.984144
0.000603983	0.172854	0	0.986683
0.000604003	0.172854	0	0.986889
0.000604015	0.172854	0	0.987115
0.000604055	0.172854	0	0.987297
0.000604059	0.172854	0	0.987516
0.000604089	0.172854	0	0.987677
0.000604085	0.172854	0	0.987876
0.000604105	0.172854	0	0.988015
0.000604097	0.172854	0	0.988173
0.000604084	0.172854	0	0.988311
0.00060409	0.172854	0	0.988421
0.000604067	0.172854	0	0.988559
0.000604067	0.172854	0	0.988637
0.00060403	0.172854	0	0.988756
0.000604021	0.172854	0	0.988806
0.00060398	0.172854	0	0.9889
0.000603951	0.172854	0	0.988919
0.000603904	0.172854	0	0.98896
0.000603852	0.172854	0	0.988977
0.000603813	0.172854	0	0.988957
0.00060374	0.172854	0	0.988967
0.000603695	0.172854	0	0.988912
0.000603618	0.172854	0	0.988901
0.000603561	0.172854	0	0.988804
0.000603465	0.172854	0	0.988757
0.000603398	0.172854	0	0.988636
0.000603297	0.172854	0	0.988558
0.000603213	0.172854	0	0.988388
0.000603098	0.172854	0	0.988265
0.000602991	0.172854	0	0.988082
0.000602883	0.172854	0	0.98788
0	0	0	0.62799
0.0373472	0.000368033	0	0.0904027
0.00689748	0.00528195	0	0.0905232
0	0	0	0.538178
0.000603088	0	0.128523	0.632753
0.000603163	8.27972e-05	0.0174519	0.329662
0	0.172854	0	0.691637
0.000603558	0.172854	0	0.986032
0.000603571	0.172854	0	0.98626
0.000603602	0.172854	0	0.986435
0.000603615	0.172854	0	0.986604
0.000603618	0.172854	0	0.9868
0.000603644	0.172854	0	0.986944
0.000603637	0.000649622	0	0.635227
0.000603657	0.172854	0	0.987248
0.000603642	0.172854	0	0.987407
0.000603639	0.172854	0	0.987509
0.000603627	0.172854	0	0.987633
0.000603607	0.172854	0	0.987723
0.000603597	0.172854	0	0.98779
0.000603557	0.172854	0	0.987884
0.000603545	0.172854	0	0.987916
0.000603499	0.172854	0	0.987994
0.000603476	0.172854	0	0.987994
0.000603415	0.172854	0	0.988036
0.000603371	0.172854	0	0.988016
0.000603317	0.148846	0	0.63586
0.000603249	0.172854	0	0.987971
0.000603191	0.172854	0	0.987899
0.000603107	0.172854	0	0.98787
0.00060305	0.172854	0	0.987755
0.00060295	0.172854	0	0.987691
0.000602878	0.172854	0	0.987542
0.000602773	0.172854	0	0.987457
0.000602691	0.172854	0	0.98727
0.000602568	0.172854	0	0.987135
0.000602466	0.172854	0	0.986915
0.000602346	0.172854	0	0.986753
0.00193781	0.00175874	0.257695	0.432506
0.000757774	5.33718e-06	0	0.090046
0.00566968	5.32272e-05	0.0278605	0.0901683
0.0920588	0.000642824	0.0203328	0.0902865
0.183953	0.00104929	0.205627	0.0904018
0.0924472	0.0894836	0	0.12255
0	0	0	0
0.000601773	0	0.325136	0.630057
0.000601878	3.66772e-06	0	0.0916051
0.00076855	0.00122555	0	0.155884
0.000100404	3.58334e-06	0	0.0924169
0.000351459	4.70596e-06	0	0.0925378
0.00757082	0.0720223	0.0840111	0.632023
0.00579389	0.00160131	0.0168463	0.0927564
0.0366001	0.000294176	0.000990654	0.0928593
0.23313	0.00178804	0.0399931	0.0929602
0.0457302	0.00349145	0.0328115	0.268878
0	0	0	0
0.000603174	0.172854	0	0.985749
0.000603176	0.172854	0	0.985946
0.000603198	0.172854	0	0.986083
0.000603199	0.172854	0	0.986222
0.000603189	0.172854	0	0.986376
0.000603203	0.172854	0	0.986481
0.000603185	0.172854	0	0.986627
0.000603193	0.172854	0	0.986708
0.000603164	0.172854	0	0.986825
0.000603148	0.172854	0	0.986885
0.000603126	0.172854	0	0.986961
0.000603088	0.172854	0	0.987013
0.000603067	0.172854	0	0.98704
0.000603014	0.172854	0	0.987085
0.000602991	0.172854	0	0.987071
0.000602928	0.172854	0	0.9871
0.00060289	0.172854	0	0.98705
0.000602816	0.172854	0	0.987049
0.000602774	0.172854	0	0.986977
0.000602688	0.172854	0	0.986917
0.000602623	0.172854	0	0.98683
0.000602535	0.172854	0	0.986723
0.000602442	0.172854	0	0.986627
0.00060236	0.172854	0	0.986459
0.000602245	0.172854	0	0.986346
0.000602164	0.172854	0	0.986153
0.00060204	0.172854	0	0.986005
0.00060194	0.172854	0	0.985763
0.000601801	0.172854	0	0.985586
0.0923944	0	0.000262425	0.975802
0.26376	0.00196335	0.0772798	0.0899302
0.329063	0.466386	0.0863648	0.15405
0.542878	0.00385865	0.107454	0.0901682
0.4758	0.00286499	0.0272151	0.0902794
0.404496	0.0023961	0.22319	0.090402
0.0882642	0.000419327	0.199827	0.0905166
0.000601314	0.172854	0	0.928717
0.000601408	0.172854	0	0.979459
0.00344356	0.172854	0.019379	0.979736
0.0815871	0.000671953	0.00516236	0.363037
0.0291634	0.000196326	0	0.0916765
0	0	0	0.63726
0.000601908	0	0.211249	0.630954
0.000820505	4.93178e-06	0	0.318179
0.188273	0.00136756	0.16582	0.618481
0.0825863	0.10699	0.00189962	0.0923419
0.140046	0.00114619	0.0663612	0.0924421
0.334742	0.0418962	0.120445	0.268235
0.488089	0.00355162	0.178275	0.0926478
0.547281	0.0675451	0.0514378	0.268476
0.323756	0.00594878	0.00649923	0.268603
0.150016	0.0157609	0.00671036	0.268714
0.000901586	1.6203e-05	0.0323136	0.572054
0	0	0	0
0.000602739	0.172854	0	0.985062
0.000602738	0.172854	0	0.985242
0.00060276	0.172854	0	0.985363
0.000602753	0.172854	0	0.985503
0.000602745	0.172854	0	0.985624
0.000602751	0.172854	0	0.985719
0.000602728	0.172854	0	0.98584
0.000602734	0.172854	0	0.985907
0.000602702	0.172854	0	0.986011
0.000602696	0.172854	0	0.986048
0.000602653	0.172854	0	0.986128
0.000602633	0.172854	0	0.986142
0.000602591	0.172854	0	0.986172
0.000602537	0.172854	0	0.986177
0.000602502	0.172854	0	0.98615
0.000602438	0.172854	0	0.986159
0.000602399	0.172854	0	0.986095
0.000602321	0.172854	0	0.986074
0.000602269	0.172854	0	0.985979
0.000602185	0.172854	0	0.985936
0.000602123	0.172854	0	0.985803
0.000602022	0.172854	0	0.98572
0.000601945	0.172854	0	0.985562
0.000601844	0.172854	0	0.985439
0.000601739	0.172854	0	0.985247
0.000601634	0.172854	0	0.985047
0.000601506	0.172854	0	0.984874
0.00060141	0.172854	0	0.984624
0.000601268	0.172854	0	0.984416
0.000601152	0.172854	0	0.984123
0	0	0.114823	0
0.583628	0.00387265	0.254495	0.0899326
0.739996	0.00384086	0.240188	0.0900443
0.746485	0.00449137	0.151133	0.0901595
0.707839	0.0843873	0.105046	0.265402
0.551471	0.00343478	0.367575	0.0903839
0.120612	0	0	0.675053
0.000600941	0.172854	0	0.978825
0.000601047	0.172854	0	0.979079
0.000601124	0.172854	0	0.979358
0.0860725	0.172854	0.00282991	0.979618
0.118282	5.63664e-05	0.048062	0.630093
0.275084	0.00196854	0.0280385	0.0916208
0.158423	0.00322329	0.0828569	0.630453
0.189608	0.000103155	0.0402314	0.0918381
0.407661	0.00299062	0.213276	0.0919384
0.574472	0.00379182	0.057717	0.0920454
0.328617	0.00225625	0.066054	0.0921441
0.74344	0.00479028	0.0441101	0.0922411
0.650187	0.0772197	0.0169775	0.265241
0.766324	0.00468409	0.0805526	0.0924358
0.626758	0.0704879	0.0452968	0.251784
0.544815	0.00319648	0.133997	0.0926247
0.40888	0.0477442	0.0311079	0.268436
0.157809	0	0.0397653	0.27865
0.000602302	0.172854	0	0.984373
0.000602299	0.172854	0	0.984536
0.000602319	0.172854	0	0.984642
0.000602306	0.172854	0	0.984786
0.00060232	0.172854	0	0.984871
0.0006023	0.172854	0	0.984986
0.000602288	0.172854	0	0.985054
0.000602272	0.172854	0	0.985108
0.000602239	0.172854	0.00276237	0.985192
0.00060223	0	0.00275885	0.633876
0.000602185	0	0.0183198	0.633921
0.000602165	0.172854	0	0.985269
0.000602113	0.172854	0	0.98531
0.000602085	0.172854	0	0.985273
0.000602019	0.172854	0	0.985262
0.000601957	0.172854	0	0.985218
0.000601909	0.172854	0	0.985147
0.000601827	0.172854	0	0.985102
0.000601771	0.172854	0	0.984985
0.000601681	0.172854	0	0.984918
0.000601619	0.172854	0	0.984779
0.000601514	0.172854	0	0.984679
0.000601437	0.172854	0	0.984493
0.000601325	0.172854	0	0.984362
0.000601232	0.172854	0	0.984156
0.000601112	0.172854	0	0.983978
0.000600992	0.172854	0	0.983732
0.000600877	0.172854	0	0.983499
0.000600739	0.144045	0	0.983258
0.000600618	0.172854	0	0.982947
0.00060046	0.172854	0	0.982694
0.000600336	0.172854	0	0.98237
0.000600172	0.172854	0	0.982081
0.628551	0.716157	0.0926782	0.596985
0.765084	0.00457878	0.0601007	0.174697
0.690152	0.00201294	0.0337443	0.265104
0.651719	0.00386701	0.0285824	0.309404
0.527599	0.0595403	0.0165751	0.430847
0.000600671	0.172854	0	0.978692
0.000600746	0.172854	0	0.978964
0.0660067	0.172854	0	0.979209
0.39543	0.172854	0.00446315	0.717224
0.718942	0.00442539	0.0740872	0.0914478
0.664338	0.00415121	0.13616	0.0915441
0.582827	0.00376391	0.189199	0.0916529
0.574064	0.00359836	0.173024	0.0917483
0.721571	0.00400612	0.103048	0.0918545
0.861862	0.00517768	0.125407	0.0919454
0.846253	0.0045381	0.190857	0.092043
0.728317	0.00464256	0.0869861	0.179927
0.938138	0.00479643	0.231463	0.0922224
0.749274	0.00446424	0.228662	0.0923197
0.722378	0.815066	0.0740495	0.0923991
0.393916	0.103759	0.00537077	0.265845
0.233439	0.172854	0	0.982414
0.0201353	0.172854	0	0.982601
0.0277318	0.172854	0	0.982788
0	0	0	0
-1	0.172854	0	0.983274
0.000601865	0	0	0
0.000601864	0.172854	0	0.98383
0.000601878	0.172854	0	0.98392
0.000601861	0.172854	0	0.984048
0.00060187	0.172854	0	0.984115
0.000601845	0.172854	0	0.984223
0.000601848	0.172854	0.000383308	0.984267
0.000601814	0	0.00275704	0.633251
0.000816494	0	0.260354	0.63328
0.00204154	0	0.42975	0.80884
0.0072931	0	0.720198	0.633319
0.000601693	0	0.180497	0.633302
0.000601634	0.172854	0	0.984418
0.000601605	0.172854	0	0.98437
0.000601537	0.172854	0	0.984361
0.000601494	0.172854	0	0.984276
0.000601413	0.172854	0	0.984216
0.00060136	0.172854	0	0.984132
0.000601275	0.172854	0	0.984014
0.000601184	0.172854	0	0.983912
0.000601109	0.172854	0	0.983752
0.000601007	0.172854	0	0.983641
0.000600927	0.172854	0	0.983439
0.000600807	0.172854	0	0.983289
0.000600718	0.172854	0	0.983064
0.000600592	0.172854	0	0.982884
0.000600484	0.172854	0	0.982611
0.000600345	0.172854	0	0.982379
0.000600213	0.172854	0	0.982103
0.000600085	0.172854	0	0.981809
0.000599927	0.172854	0	0.981507
0.000599791	0.172854	0	0.98116
0.000599629	0.172854	0	0.980865
0.000599487	0.172854	0	0.980466
0.0433802	0	0.0477212	0.626966
0.595713	0.00349132	0.0417151	0.308876
0.590756	0.00337129	0.0670752	0.309047
0.662058	0.732692	0.0594295	0.627523
0.4927	0.00289413	0.0305027	0.317022
0.0679928	0.172854	0	0.976776
0	0	0	0.977027
0.000599918	0.172854	0	0.977302
0.000600297	0.0720223	0	0
0.000600367	0.172854	0	0.978567
0.0336831	0.172854	0	0.978796
0.307628	0	0.0419042	0.629511
0.698522	0.076853	0.0563808	0.198281
0.750533	0.00468077	0.0455837	0.0913739
0.771389	0.00472424	0.126623	0.091466
0.738489	0.00446156	0.113838	0.091557
0.820862	0.00431946	0.045199	0.0916594
0.810884	0.00463889	0.213054	0.0917463
0.975642	0.00584358	0.148014	0.0918438
0.751869	0.00451726	0.326031	0.0919257
0.873178	0.0052182	0.208414	0.0920136
0.953794	0.00576494	0.099276	0.0920991
0.812928	0.00499668	0.0277943	0.0921724
0.603702	0.277963	0.0384392	0.169308
0.370969	0.0410416	0.0171748	0.267958
0.0792102	0.172854	0	0.874962
0.00568864	0.172854	0	0.982183
0.000601363	0.172854	0	0.982338
0.000601372	0.172854	0	0.982503
0.000601406	0.172854	0	0.982631
0	0	0	0
0.000601444	0.172854	0	0.983121
0.000601434	0.172854	0	0.983237
0.000601429	0.172854	0	0.983309
0.000601422	0.172854	0	0.983362
0.000601393	0.172854	0	0.983451
0.000601392	0	0.349125	0.983481
0.000601356	0	0.212155	0.6327
0.00991413	6.69983e-05	0.116799	0.0767268
0.00317609	0.0864387	0.314435	0.983568
0.0888307	0	0.143841	0.0767361
0.0870264	0.0113255	0.188025	0.100881
0.00700525	0.0864268	0.0244383	0.63269
0.000601123	0.172854	0.064449	0.983462
0.000601051	0.172854	0	0.983442
0.000601009	0.172854	0	0.983342
0.000600925	0.172854	0	0.983285
0.000600867	0.172854	0	0.983153
0.000600777	0.172854	0	0.983077
0.000600708	0.172854	0	0.98291
0.000600606	0.172854	0	0.98278
0.000600509	0.172854	0	0.982597
0.000600417	0.172854	0	0.982399
0.000600295	0.172854	0	0.982219
0.000600199	0.172854	0	0.98197
0.000600065	0.172854	0	0.981777
0.000599966	0.172854	0	0.981494
0.00059982	0.172854	0	0.981258
0.000599697	0.172854	0	0.980932
0.000599546	0.172854	0	0.980673
0.000599407	0.172854	0	0.980326
0.000599255	0.172854	0	0.979969
0.000599103	0.172854	0	0.979629
0.000598939	0.172854	0	0.979275
0.000598762	0.172854	0	0.978885
-1	0.172854	0	0.978447
0	0.172854	0	0.668697
0.216381	0	0.0117299	0.626749
0.415403	0.0096238	0.0280317	0.429864
0.627525	0.391317	0.0525135	0.627112
0.528413	0.0256191	0.00903173	0.975919
0.454994	0.172854	0.07745	0.97619
0.217328	0.0144045	0.0485124	0.358869
0.0702769	0.000460721	0.0776831	0.0901858
0.000599547	0.172854	0	0.976937
0.000599657	0.172854	0	0.977176
0	0	0	0
0.00059999	0.172854	0	0.978157
0.00481563	0.172854	0	0.978382
0.195033	0.172854	0.0274517	0.978629
0.567204	0.063062	0.0121175	0.266416
0.689243	0.00392809	0.0894502	0.0911917
0.758025	0.00449735	0.115791	0.0912797
0.716802	0.120651	0.182381	0.540089
0.716476	0.00423938	0.103743	0.0914612
0.840551	0.00501188	0.150282	0.0915433
0.821912	0.00446849	0.131551	0.0916374
0.732912	0.245479	0.1279	0.091713
0.833	0.00504602	0.277394	0.0918021
0.884243	0.00525149	0.0679598	0.0918761
0.755887	0.0046951	0.0548376	0.0919456
0.640125	0.0713211	0.0137256	0.267582
0.527184	0.0611445	0.0223103	0.246111
0.201241	0	0.0781616	0.18563
0.0369794	0.172854	0	0.981577
0.000950519	0.172854	0	0.981741
0.000600961	0.172854	0	0.981866
0.00060098	0.172854	0	0.981996
0	0	0	0
0.00060101	0.172854	0	0.982412
0.000600991	0.172854	0	0.982518
0.000600991	0.172854	0	0.982568
0.000600974	0.172854	0	0.982614
0.000600943	0.172854	0	0.933984
0.0010384	0.172854	0.0124518	0.982691
0.0398475	0	0.0173837	0.632133
0.345326	0.0403819	0.0229836	0.257214
0.455187	0.0544792	0.0833079	0.257228
0.574479	0	0.0552684	0.257207
0.534954	0.0104418	0.0937893	0.569624
0.179715	0	0.0346247	0.632066
0.000596664	0.172854	0.0168219	0.982569
0.00060057	0.172854	0.00949581	0.98252
0.000600524	0.172854	0.0361433	0.98241
0.000600439	0.172854	0.0191288	0.982337
0.000600377	0.172854	0.0625097	0.982186
0.000600279	0.172854	0.00269653	0.982083
0.000600211	0.172854	0.000607519	0.981912
0.000600106	0.172854	0	0.981775
0.000600015	0.172854	0.0013104	0.981558
0.000599902	0.148846	0	0.981382
0.000599795	0.172854	0	0.981156
0.000599686	0.172854	0	0.980913
0.00059955	0.172854	0	0.980665
0.000599438	0.172854	0	0.980365
0.000599295	0.172854	0	0.980129
0.000599176	0.172854	0.109222	0.979787
0.000599014	0	0.0749379	0.312582
0.000598884	0.000412613	0.140851	0.510013
0.000598719	0	0.0599342	0.261034
0.000598573	0.172854	0	0.978418
0.000598392	0.172854	0	0.97806
0.000598227	0.172854	0	0.977644
0.000598054	0.172854	0	0.977239
0.000597863	0.172854	0	0.976783
0.000597683	0.172854	0	0.976302
0.00059748	0.172854	0	0.975888
-1	0	0.119682	0.626351
0.216668	0	0.0080414	0.610103
0.20603	0.172854	0.0201366	0.829929
0.314289	0.172854	0.135245	0.975343
0.29053	0.172854	0.0032456	0.975581
0.373606	0.172854	0.0332826	0.975843
0.511359	0.149414	0.0812121	0.377866
0.057347	0.000275173	0.605569	0.0900444
0.00059918	0.172854	0	0.77309
0.000599284	0.172854	0	0.976804
0.000599616	0.172854	0	0.977743
0.00352945	0.172854	0	0.977972
0.0739995	0.172854	0.00368298	0.978201
0.453561	0.172854	0.0162427	0.978405
0.647886	0	0.0484522	0.0910058
0.760508	0.630917	0.0784847	0.0910892
0.665653	0.0738344	0.0666038	0.266527
0.688732	0.0769584	0.0517671	0.266631
0.740435	0.0826079	0.0851847	0.26673
0.68706	0.398111	0.0565995	0.266837
0.741905	0	0.150397	0.437731
0.935659	0.00580017	0.125312	0.0915848
0.880757	0.0052696	0.0972927	0.0916517
0.7719	0.000751336	0.0354716	0.0917294
0.502254	0.0530016	0.00568716	0.267291
0.54016	0.148814	0.00803414	0.267364
0.389047	0.079624	0.0611068	0.16506
0.0498861	0.172854	0	0.980967
0.00176764	0.172854	0	0.981124
0.000600547	0.172854	0	0.981229
0.000600553	0.172854	0	0.981358
0.000600558	0.172854	0	0.981456
0.000600559	0.172854	0	0.678177
0.000600572	0.172854	0	0.981702
0.00060055	0.172854	0	0.981794
0.000600554	0.172854	0	0.981827
0.000600526	0.172854	0	0.981901
0.000600518	0.172854	0	0.981909
0.000600483	0.0864268	0.0287131	0.981917
0.0016964	0.172854	0.00273129	0.981939
0.136078	0.172854	0.00272778	0.981911
0.381486	0.0211774	0.06924	0.981923
0.50333	0.0554962	0.0295476	0.256784
0.266425	0.00509207	0.00595298	0.600272
0.114395	0	0.00271239	0.256735
0.00727739	0.000511692	0.00270859	0.256714
0.000600116	0.172854	0.0193404	0.981603
0.000600036	0.172854	0.063903	0.981501
0.000599956	0.172854	0.0115753	0.981389
0.000599889	0.172854	0.00269137	0.981223
0.000599787	0.172854	0.00281888	0.981102
0.000599712	0.172854	0.00452766	0.980908
0.000599607	0.172854	0.0026779	0.980765
0.000599522	0.172854	0.00267283	0.98053
0.000599397	0.172854	0.00266835	0.980345
0.000599297	0.172854	0.00932054	0.980085
0.000599174	0.172854	0.00996881	0.97986
0.000599043	0.172854	0.0105867	0.979573
0.000598919	0.172854	0.0235403	0.979279
0.000598769	0	0.00590605	0.978992
0.0256658	0.0315026	0.0279158	0.22797
0.0775595	0.000649072	0.073572	0.194844
0.215481	0.0616987	0.0341875	0.194639
0.0760087	0.00909117	0.188133	0.341701
0.00345127	0	0.0653726	0.26013
0.000597854	0.172854	0	0.976846
0.000597696	0.172854	0	0.976384
0.0005975	0.172854	0	0.975995
0.000597329	0.172854	0	0.975521
0.000597136	0.172854	0	0.975056
0.000596951	0.172854	0	0.974565
0.000596751	0.172854	0	0.974088
0.000597747	3.56499e-06	0	0.625777
0.000597877	3.85453e-06	0.111875	0.307832
0.129267	0	0.0158923	0.626127
0.225023	0.00138902	0.105878	0.316971
0.253908	0	0.0104908	0.626479
0.159325	0.144045	0.0032388	0.626645
0.293066	0	0.0028065	0.576499
0.332015	0.0625886	0.0160066	0.264688
0.65955	0.0749896	0.0240512	0.0897947
0.53988	0.00319021	0.103647	0.0899001
0.183507	0.00109687	0.0213184	0.089993
0.0151788	0.172854	0	0.976429
0.000598992	0.172854	0	0.976661
0.000599089	0.172854	0	0.976878
0.000599253	0.172854	0	0.935329
0.00103434	0.172854	0	0.977557
0.0132061	0.172854	0	0.977764
0.237	0	0.0163538	0.977973
0.619691	0.691168	0.0157143	0.167701
0.610915	0.0660966	0.0023199	0.447604
0.491592	0.0521139	0.0618173	0.263556
0.531177	0.0594087	0.0141059	0.308937
0.567762	0.0622076	0.0171265	0.26648
0.573856	0.0640186	0.150044	0.266575
0.670352	0	0.102255	0.266662
0.874528	0.00520831	0.517308	0.0913657
0.901697	0.00537998	0.533998	0.0914267
0.744125	0.00434279	0.0967561	0.266928
0.555042	0.0614346	0.0506676	0.176731
0.514832	0.0972702	0.0317971	0.0916156
0.372903	0.351479	0.0277928	0.25073
0.0150067	0.172854	0.184715	0.980357
0.0021479	0.172854	0	0.980498
0.000600126	0.172854	0	0.980589
0.000600126	0.172854	0	0.980716
0.000600133	0.172854	0	0.980949
0.000600131	0.172854	0	0.980999
0.00060011	0.172854	0	0.981069
0.00060011	0.172854	0	0.981086
0.000600077	0.172854	0	0.981141
0.000600069	0.172854	0.0132797	0.981138
0.00060003	0	0.057311	0.63102
0.000600008	0.172854	0.0270019	0.981137
0.00059996	0.172854	0.0168097	0.981098
0.0571391	0.172854	0.00271558	0.981091
0.228212	0.172854	0.0206682	0.981018
0.260674	0.0046619	0.0172331	0.256345
0.245565	0.028927	0.118782	0.401198
0.148868	0.0173984	0.0680167	0.630778
0.0242652	0	0.00274357	0.389017
0.000599555	0.172854	0.00308762	0.9806
0.000599488	0.172854	0.00940353	0.980432
0.000599396	0.172854	0.00268253	0.980313
0.00059931	0.172854	0.00267764	0.980126
0.000599218	0.172854	0.00306701	0.979919
0.000599102	0.172854	0.0026684	0.979741
0.000599018	0.172854	0.00644046	0.979505
0.000598895	0.172854	0.00265866	0.979304
0.000598793	0.172854	0.00265356	0.979018
0.000598656	0.172854	0.0026488	0.978792
0.000598548	0.172854	0.0331864	0.978484
0.000598404	0.172854	0.0198304	0.978206
0.000598262	0.172854	0.0397194	0.97786
0.0983972	0.00338541	0.158892	0.194418
0.464055	0.492835	0.108216	0.341439
0.641022	0.00419819	0.14187	0.194034
0.269487	0.000227375	0.703884	0.326403
0.083534	0	0.173968	0.627377
0.00141476	0	0.567329	0.627109
0.000966711	0.172854	0	0.975159
0.00330112	0.172854	0	0.97474
0.000966899	0.172854	0	0.974258
0.000596592	0.172854	0	0.973817
0.00059641	0.172854	0	0.973276
0.000589681	0.172854	0	0.972801
0.000589477	0.172854	0	0.972261
0	0	0.0367037	0
0.179454	0	0.00738637	0.974436
0.34887	0.0424261	0.0152123	0.264265
0.406564	0.00255149	0.0268625	0.0894624
0.557216	0.0782174	0.00792417	0.250868
0.667544	0.00420106	0.0663154	0.26462
0.605891	0.0671475	0.118837	0.264747
0.252451	0.0256939	0.0197712	0.264859
0.0161738	0	0.00232953	0.627387
0.000598628	0.172854	0	0.976263
0.000598711	0.172854	0	0.976472
0	0	0	0
0.000598936	0.172854	0	0.977128
0.00103285	0.172854	0	0.977322
0.203905	0.172854	0.00193464	0.977538
0.410871	0.00609138	0.00773188	0.265844
0.531873	0.0588866	0.0390167	0.265935
0.470043	0	0.0788955	0.276121
0.508096	0	0.043022	0.316525
0.378509	0.04191	0.0153489	0.266231
0.515574	0.129954	0.0866535	0.252645
0.598975	0.0471609	0.0685745	0.276484
0.773193	0.00462407	0.0965413	0.0911439
0.820866	0.00486559	0.681451	0.0912008
0.62099	0.00994073	0.0491248	0.26664
0.540646	0.0605232	0.0132265	0.266703
0.558455	0	0.0156056	0.629861
0.455416	0.0513333	0.0142311	0.266838
0.106404	0.000982018	0.0122357	0.184845
0.000599679	0.172854	0	0.97987
0.000599704	0.172854	0	0.979948
0.000599698	0.172854	0	0.980061
0.000599693	0.172854	0	0.980319
0.00059968	0.172854	0	0.980344
0.000599667	0.100831	0.00299674	0.630437
0.000599631	0	0.00272543	0.630465
0.000599619	0.172854	0.115704	0.980363
0.000599575	0.172854	0.0291144	0.980383
0.000599557	0.172854	0.0195444	0.980337
0.00133195	0.172854	0.00925108	0.980327
0.000599464	0.172854	0.0405321	0.980252
0.0510656	0.0288089	0.0149306	0.63032
0.357474	0.353471	0.019672	0.630279
0.308019	0.0342399	0.0555528	0.388569
0.236326	0.0242094	0.00720058	0.63014
0.000975543	0.172854	0.00268645	0.979783
0.000759676	0.172854	0.00268226	0.979675
0.00059901	0.172854	0.0302569	0.979492
0.000598908	0.172854	0.0026734	0.979351
0.000598828	0.172854	0.00266849	0.979154
0.000598727	0.172854	0.00344873	0.978975
0.000598621	0.172854	0.00265884	0.978734
0.000598514	0.172854	0.0026544	0.978495
0.000598391	0.172854	0.013177	0.978265
0.00059829	0.172854	0.0169831	0.977966
0.000598148	0.172854	0.00857512	0.977714
0.000598033	0.172854	0.0246801	0.97738
0.000597887	0.172854	0.019926	0.977114
0.0522991	0.0416247	0.47907	0.698804
0.417253	0.0494675	0.0791709	0.430583
0.500979	0.0565081	0.0127709	0.430311
0.687363	0.0773056	0.0428805	0.627148
0.670114	0.0040886	0.552438	0.193234
0.406827	0.062824	0.148671	0.193023
0.248073	0	0.336989	0.626246
0.00414879	0	0.0045386	0.625915
0.00106559	0.172854	0	0.925182
0.000596249	0.172854	0	0.97298
0.000589536	0.172854	0	0.972546
0.000589341	0.172854	0	0.971996
0.000589095	0.172854	0	0.971506
0.000588881	0.172854	0	0.970926
0	0	0	0
0.209336	0.107046	0.0544364	0.165815
0.427451	0.468526	0.060437	0.127566
0.535286	0.00327441	0.116385	0.0893184
0.561547	0.00340319	0.0421164	0.4027
0.567588	0.0625593	0.0104153	0.26444
0.548868	0.0597546	0.0305585	0.264555
0.153734	0	0.015647	0.626949
0.0458141	0.172854	0.00774365	0.975666
0.063245	0.172854	0	0.975866
0.000598334	0.172854	0	0.976089
0.000598414	0.172854	0	0.976287
0	0	0	0
0.0272326	0.172854	0	0.977087
0.180668	0.172854	0	0.977261
0.442857	0.0497248	0.0574933	0.265703
0.440538	0.0285838	0.0224288	0.416922
0.52758	0.0604858	0.033926	0.265876
0.405435	0.0110528	0.0662987	0.422769
0.533944	0.0597394	0.0612073	0.266047
0.655636	0.435188	0.161315	0.568499
0.830625	0.00504382	0.0727681	0.0909213
0.769822	0.00456819	0.0753873	0.090976
0.613263	0.415243	0.0956521	0.0910382
0.564605	0.0642625	0.0232111	0.332538
0.535698	0	0.0040944	0.266481
0.402259	0.041224	0.0048099	0.266529
0.176384	0.172854	0	0.891765
0.00932444	0.172854	0	0.979241
0.000599281	0.172854	0	0.979324
0	0	0	0
0.000599282	0.0432134	0	0.979555
0.000599257	0.158449	0	0.979614
0.000599251	0.172854	0.240881	0.629919
0.000599223	0	0.140947	0.629939
0.00975993	0.00892671	0.625148	0.446204
0.000599172	0.000192178	0.126254	0.314946
0.000599123	0.12964	0.00271576	0.629907
0.000599103	0.172854	0.00337093	0.979534
0.000599046	0.172854	0.0207504	0.979514
0.00391361	0.000551492	0.0140054	0.442678
0.0582902	0	0.0360555	0.629749
0.131329	0	0.0321163	0.629669
0.0660441	0.172854	0.00268665	0.979153
0.102193	0.172854	0.00268207	0.97903
0.00876487	0.172854	0.0456797	0.978863
0.000759416	0.172854	0.0197838	0.978749
0.000598529	0.172854	0.00266858	0.978554
0.000598424	0.172854	0.0238818	0.978399
0.000598344	0.172854	0.0309477	0.978171
0.000598234	0	0.0551323	0.62878
0.000598142	0.0864268	0.0788163	0.628594
0.000598019	0.172854	0.00788575	0.977498
0.000597895	0.172854	0.0159951	0.977214
0.000597787	0.172854	0.0189378	0.976936
0.000597647	0.172854	0.0320367	0.97665
0.000597526	0.172854	0.00262401	0.976303
0.0510782	0.00722643	0.0870937	0.726136
0.129635	0.0179796	0.019772	0.725844
0.536483	0	0.02579	0.626873
0.521579	0	0.0399023	0.626574
0.557597	0.062017	0.0589554	0.429281
0.614951	0.32118	0.0648265	0.362884
0.685698	0.382639	0.183286	0.401172
0.502763	0.32493	0.0913147	0.362309
0.19909	0.0228263	0.304086	0.428072
0.0394054	0	0.0424327	0.624731
0.0174442	0.0506504	0	0.884901
0.050471	0.172854	0	0.624011
0.000588748	0.100831	0.0293533	0.623623
0.000588515	0.172854	0.046668	0.970216
0.000588297	0.172854	0	0.969625
0.000587331	0.172854	0	0.803779
0.000587057	0.172854	0	0.966735
0.00058683	0.172854	0	0.966094
0.000586555	0	0.0654697	0.161897
-1	0	0.116029	0.661044
0.253996	0.0510347	0.193767	0.62576
0.426513	0	0.0707713	0.0890735
0.537837	0.00324393	0.0715942	0.121658
0.503113	0.00272377	0.0557315	0.324895
0.496326	0	0.012735	0.626391
0.360853	0	0.02811	0.626533
0.0671467	0.172854	0.0110145	0.975046
0.00775426	0.172854	0.00278246	0.975268
0.000597888	0.172854	0.00298063	0.975463
0.000597956	0.172854	0	0.975678
0.000959275	0.172854	0	0.92642
0.277871	0.172854	0.00503744	0.976984
0.454205	0.0155948	0.0113142	0.567725
0.461903	0.0507255	0.0192439	0.265624
0.485865	0.054177	0.0330825	0.265712
0.513046	0.0581401	0.0735308	0.265782
0.664066	0.00404352	0.228497	0.0906482
0.910027	0.00546358	0.069184	0.0906978
0.817371	0.00480918	0.110142	0.103573
0.652791	0.00389547	0.0568357	0.539191
0.576931	0.366218	0.0154643	0.266113
0.522551	0.0584121	0.0245447	0.266178
0.374009	0	0.0124662	0.568607
0.146542	0.0144045	0	0.978548
0.00102255	0.172854	0	0.97861
0	0	0	0
0.00059886	0.172854	0	0.978793
0.000598841	0.172854	0	0.978844
0.000598846	0.172854	0	0.978861
0.000598821	0.172854	0	0.978902
0.000598816	0.172854	0.111806	0.978888
0.0360892	0	0.219961	0.629422
0.111435	0.0121641	0.0613351	0.387842
0.0675669	0.149908	0.0419977	0.978869
0.000598685	0.172854	0.00399012	0.978811
0.000598646	0.172854	0.00565475	0.97874
0.0165859	0.172854	0.0189244	0.9787
0.0812075	0	0.00142587	0.411009
0.0128175	0.000855897	0.0290961	0.629154
0.195012	0	0.00268213	0.588803
0.0248976	0.172854	0.00267815	0.978306
0.0166815	0.172854	0.0493208	0.978141
0.00384064	0.172854	0.017331	0.978009
0.000598127	0.172854	0.00266454	0.977818
0.000598043	0	0.0162131	0.677001
0.000597942	0.172854	0.00265528	0.977449
0.000597859	0.172854	0.0691371	0.9772
0.00310436	0	0.116006	0.2753
0.0100244	0	0.0204754	0.627887
0.0210006	0.172854	0.0757419	0.947438
0.000597416	0.172854	0.0320279	0.976185
0.000597279	0.172854	0.0133339	0.975911
0.000597151	0.172854	0.0120219	0.975589
0.000597021	0.172854	0.00492533	0.975243
0.162124	0.00126574	0.180714	0.673164
0.347791	0.434879	0.199243	0.697092
0.35621	0.0523335	0.0195162	0.974173
0.395582	0	0.00431233	0.674097
0.508435	0.0570746	0.00298409	0.428491
0.533812	0.0511033	0.0500311	0.625165
0.589009	0.0634318	0.00437001	0.418732
0.463172	0.0499336	0.0430785	0.427563
0.430359	0.0338307	0.0188143	0.624219
0.181269	0	0.00300262	0.623842
0.112893	0.172854	0.0156996	0.970532
0.130819	0	0.166441	0.623124
0.00597908	0.0240086	0.864767	0.305056
0.000587935	0.000730843	0.103592	0.622354
0.000587714	0.172854	0.00301902	0.558443
0.000587456	0.172854	0	0.967775
0.000586466	0.172854	0.00110296	0.965359
0.000748463	0.000114584	0.174629	0.0852784
0.000585948	0.000146964	0.0260761	0.242618
0.00175545	0	0	0.535928
0.152672	0.17346	0.0270948	0.178288
0.492019	0.000257155	0.0444321	0.625667
0.55218	0.12748	0.082645	0.4288
0.50904	0.0566341	0.0233423	0.434411
0.456646	0.00283094	0.0732046	0.0892002
0.298602	0.0355344	0.00277841	0.264167
0.0347252	0.172854	0.0164707	0.974667
0.000948372	0.172854	0.00277614	0.974866
0.000597511	0.172854	0.00277503	0.684749
0	0	0	0.975261
0.00521079	0.172854	0	0.976313
0.0791462	0.172854	0.00436143	0.976501
0.412045	0.172854	0.00468603	0.976644
0.441042	0.049875	0.00235963	0.577572
0.466001	0.0522785	0.0077929	0.26545
0.4841	0.0540673	0.0652508	0.265516
0.671443	0.00406142	0.108757	0.143951
0.7212	0.00420183	0.02523	0.0904739
0.775251	0.00454431	0.0245693	0.0905316
0.634901	0.0214491	0.146562	0.0905707
0.64417	0.603706	0.116439	0.0906146
0.552212	0.603348	0.0862167	0.167507
0.528191	0.0602602	0.0564287	0.0906835
0.157757	0.0134289	0.0131654	0.265962
0	0	0	0
0.000598433	0	0.0543506	0.978147
0.000598423	0	0.00403032	0.628892
0.000598413	0	0.115125	0.628902
0.000598386	0	0	0.628914
0.000598379	0.172854	0	0.978163
0.0188545	0	0.0109937	0.6289
0.17919	0.172854	0.00270168	0.978117
0.0289172	0.172854	0.0237923	0.978101
0.00103821	0.172854	0.00269414	0.978029
0.0139506	0.172854	0.0330392	0.97798
0.0250023	0.172854	0.0209335	0.97788
0.142836	0	0.0296041	0.254745
0.214084	0	0.155097	0.240608
0.31082	0	0.00306746	0.628453
0.209962	0	0.00394214	0.201831
0.050879	0.00415787	0.0493671	0.267893
0.0891391	0.0136152	0.00161789	0.628156
0.000964406	0.000108737	0.0269903	0.254317
0.000597565	0	0.0151978	0.627879
0.000597471	0.172854	0.00274142	0.976489
0.0571513	0.158449	0.0547691	0.976264
0.260189	0.0387995	0.0740159	0.274786
0.399997	0	0.0214035	0.27463
0.169791	0	0.00593113	0.627004
0.0122975	0.172854	0.0284979	0.975162
0.000596782	0.172854	0.00261585	0.974876
0.000596655	0.172854	0.00261037	0.974513
0.000596512	0.172854	0.00115784	0.916191
0.132422	0.172854	0.00261482	0.683828
0.208892	0.144045	0.0134727	0.973435
0.0910439	0.172854	0.00601468	0.973037
0.0960123	0.172854	0.00308682	0.972659
0.434458	0.172854	0.02432	0.97221
0.448645	0	0.00579269	0.624351
0.401442	0.03104	0.0377788	0.427087
0.464757	0.0452512	0.00224631	0.51414
0.301414	0.172854	0.129271	0.633005
0.206115	0	0.0302115	0.622975
0.317627	0.0395774	0.0159848	0.600725
0.35739	0	0.124559	0.366733
0.240224	0.277724	0.100789	0.62187
0.0323281	0.0274263	0.203711	0.490072
0.00789162	0.172854	0.0536056	0.967062
0	0	0.0503953	0
0.0216698	0.000144402	0	0.0847196
0.0226563	0.172854	0	0.962686
0.000859895	0	0.430792	0.741025
0.0638401	0	0.304694	0.731529
0.386417	0.0335781	0.125202	0.625418
0.440336	0.416766	0.0338413	0.428551
0.514269	0.0558329	0.0707339	0.423183
0.655017	0.00393514	0.0579305	0.0890436
0.444285	0.283234	0.13476	0.0891223
0.104408	0	0.0152522	0.626138
0.00103361	0.172854	0.0187813	0.974462
0.000597135	0.172854	0.00276881	0.974656
0.000597204	0.172854	0	0.974843
0	0	0	0
0.000597426	0.172854	0	0.975365
0	0.12964	0	0.673643
0.000597539	0.172854	0	0.975703
0.000597603	0.172854	0	0.975845
0.000949664	0.172854	0	0.976016
0.025532	0.172854	0	0.976149
0.201125	0.172854	0.021361	0.976307
0.459419	0.0524176	0.0222787	0.282093
0.451825	0.0502849	0.0352088	0.265256
0.582536	0.066013	0.0535773	0.265318
0.785779	0.00465515	0.0334251	0.0902525
0.851574	0.00507975	0.106944	0.0903018
0.94914	0.00520916	0.185712	0.090336
0.727917	0.00425326	0.116073	0.090383
0.717141	0.0810254	0.00853794	0.26557
0.604656	0.648315	0.119392	0.160876
0	0	0	0.97735
8.30538e-05	0.172854	0	0.977415
0.000598023	0.172854	0	0.977431
0.000598006	0	0.0458864	0.628413
0.000598007	0	0.087307	0.628409
0.000609438	0	0	0.628421
0.000597956	0.172854	0	0.977474
0.000597939	0.172854	0	0.977456
0.000744662	0.172854	0.0332688	0.977432
0.00747711	0.172854	0.0161611	0.977365
0.000975504	0.172854	0.0182257	0.802826
0.000597803	0	0.00268627	0.628248
0.00216094	0.0720223	0.0413085	0.62821
0.0711378	0.0144045	0.0074836	0.628124
0.309716	0.0392355	0.0147897	0.254352
0.399159	0.0469582	0.0679717	0.254286
0.448449	0.320444	0.054084	0.285356
0.416406	0.0496154	0.00855146	0.254145
0.289586	0.0336032	0.11879	0.254046
0.181793	0.0214321	0.0701893	0.253974
0.156135	0.153059	0.0205442	0.34724
0.0909053	0.0116159	0.0506903	0.253771
0.00333242	0.0720223	0.0777158	0.772247
0.0071602	0.172854	0.0351341	0.975321
0.111228	0.00111761	0.0554896	0.626695
0.491336	0.0559603	0.00941594	0.567764
0.361605	0	0.0419369	0.626284
0.104763	0.172854	0.0475586	0.974136
0.000954991	0.172854	0.031815	0.973843
0.000596166	0.172854	0.00323954	0.973461
0.000596008	0	0.0233372	0.944145
0.000595877	0	0.00297149	0.625055
0.00296621	0	0.00428717	0.972373
0.00103897	0	0.0188168	0.624486
0.00135023	0.172854	0.0939512	0.97152
0.0558354	0.172854	0.00296152	0.623877
0.288439	0	0.0437258	0.623556
0.36475	0.0204786	0.0266306	0.62321
0.337362	0	0.00294093	0.882921
0.363091	0	0.0695258	0.622516
0.339731	0	0.00508142	0.622116
0.422022	0	0.00291902	0.621757
0.493237	0	0.0757832	0.621345
0.430731	0.455866	0.130537	0.40207
0.172821	0	0.217408	0.620539
0.000652792	1.74522e-06	0	0
0.14797	0.00099532	0.0042043	0.0841732
0.000932673	0	0.472789	0.628087
0.0463616	0	0.240427	0.625007
0.345255	0	0.266034	0.741078
0.483132	0.00237549	0.126485	0.625301
0.505205	0.0472365	0.0460971	0.598089
0.609784	0.00364382	0.26661	0.307513
0.632094	0.0116721	0.0351812	0.263768
0.189023	0.00285989	0.00219544	0.182084
0.0140365	0	0.00276368	0.625981
0.000596759	0.172854	0.00276262	0.626119
0.00059684	0.172854	0	0.974418
0.000596909	0.172854	0	0.974582
0.000597046	0.172854	0	0.974914
0.000597214	0.172854	0	0.975397
0.000597265	0.172854	0	0.975529
0.00103508	0.172854	0	0.975652
0.0010337	0.172854	0.00274515	0.975801
0.120552	0.172854	0.0084034	0.975911
0.439317	0.474015	0.0232233	0.230709
0.559172	0.0643198	0.00640688	0.265043
0.764838	0.00460997	0.353558	0.0900316
0.87561	0.00513119	0.101188	0.0900712
0.752144	0	0.0621191	0.265185
0.701369	0.0288089	0.0131405	0.918387
0.686208	0.284275	0.0280329	0.265265
0.000961482	0.172854	0	0.976725
0.000597591	0.172854	0	0.97677
0.0005976	0	0.0639017	0.627913
0.00186235	0	0.0309706	0.627936
0.00162392	0.172854	0	0.627926
0.00106118	0.172854	0	0.976808
0.000593536	0.172854	0	0.976764
0.00667283	0.172854	0.000673364	0.976749
0.00059747	0	0.0162358	0.802274
0.000593378	0	0.0191367	0.254179
0.0110065	0.00152132	0.00391606	0.25415
0.0113938	0.000132986	0.00307291	0.254096
0.134892	0	0.0134404	0.577307
0.263875	0.0360933	0.0648799	0.253999
0.386983	0.0457161	0.0254332	0.25395
0.464763	0.0530588	0.0327837	0.253868
0.491319	0.0545992	0.0783581	0.253807
0.504308	0	0.0340274	0.440431
0.424536	0.0467223	0.0226831	0.253618
0.364665	0.0437399	0.0438586	0.253524
0.445095	0.0563338	0.126018	0.391392
0.275308	0.255838	0.102401	0.626575
0.0625709	0.0288089	0.0198525	0.684417
0.0369339	0.172854	0.441435	0.974366
0.270397	0.0374239	0.0437622	0.273763
0.500086	0	0.0554954	0.625816
0.269703	0	0.00260828	0.625578
0.0432436	0.172854	0.0466417	0.973123
0.000955094	0.172854	0.0218203	0.972809
0.000595672	0.172854	0.0294115	0.798632
0.000595511	0.172854	0.0137291	0.972068
0.000595376	0.172854	0.00258053	0.624283
0.000595205	0.172854	0.00257499	0.971265
0.000588576	0.172854	0.0143375	0.970816
0.000588373	0.172854	0.00426454	0.970402
0.00980324	0.172854	0.00521182	0.969901
0.136854	0	0.00294367	0.622757
0.188143	0.148846	0.0260998	0.968954
0.226626	0.144045	0.00292927	0.622027
0.359925	0	0.0496054	0.621648
0.386828	0	0.0480338	0.484912
0.430872	0	0.0584675	0.620892
0.354603	0	0.0511326	0.620475
0.19251	0	0.0224134	0.917677
0.0989096	0.172854	0	0.965079
0.000585253	0	0	0.617875
0.00340241	1.19832e-05	0	0.661534
0.000884011	0	0.00154433	0.740456
0.0243698	0	0.00844313	0.74061
0.0776093	0	0.0128479	0.74078
0.143311	0	0.0908633	0.625034
0.234429	0	0.0445692	0.741098
0.458136	0	0.130983	0.625307
0.499246	0	0.0692344	0.725277
0.48451	0.00317254	0.100081	0.088881
0.205866	0.0256243	0.0433351	0.263754
0.0983572	0.0121329	0.037104	0.263853
0.05628	0.00871514	0.0556684	0.263932
0.000596529	0.172854	0.00275357	0.974157
0.000596587	0.172854	0	0.974321
0	0	0	0.974458
0.000596711	0.172854	0	0.974631
0.000596825	0.172854	0	0.974919
0.000596883	0.172854	0	0.975039
0.000596925	0.172854	0	0.975157
0.000596956	0.172854	0.00273865	0.975291
0.029831	0.172854	0.0355232	0.97539
0.272731	0.172854	0.0819808	0.975517
0.594957	0.0677614	0.0579858	0.264766
0.711892	0.00176282	0.191203	0.0898102
0.713076	0.766964	0.0535263	0.26486
0.565938	0.0624655	0.0558337	0.264905
0.589136	0	0.0125704	0.295136
0.597885	0	0.010208	0.675764
0.219207	0.172854	0	0.976045
0.00127793	0.172854	0	0.976066
0.000597184	0.172854	0	0.976114
0.000597181	0.172854	0	0.976124
0.000597178	0.172854	0	0.976132
0.000597155	0.172854	0	0.976137
0.000597151	0.172854	0	0.976104
0.00814492	0.172854	0	0.976108
0.000597111	0.172854	0.00268982	0.976055
0.000597068	0.168052	0.0541486	0.976031
0.000597041	0	0.00351545	0.627333
0.100707	0	0.0228013	0.305692
0.0524452	0.00474061	0.0302877	0.62723
0.235356	0.14698	0.0334044	0.571139
0.432904	0.113706	0.0940834	0.264774
0.492345	0.0563973	0.0017016	0.152208
0.423425	0.0477356	0.0404134	0.253543
0.386959	0.0371958	0.0114474	0.264553
0.360621	0.0403628	0.0397115	0.253383
0.376391	0.244435	0.0325067	0.151932
0.420403	0.0474692	0.0324955	0.151856
0.545152	0	0.0105769	0.626248
0.441514	0.00403404	0.00281964	0.626082
0.142013	0.120037	0.00262575	0.97394
0.00473139	0.172854	0.0135394	0.973665
0.000954592	0.172854	0.0170982	0.973416
0.135264	0.172854	0.0277673	0.973089
0.277325	0.172854	0.00260517	0.972813
0.28341	0	0.105438	0.624875
0.0208143	0.172854	0.0304968	0.972148
0.000744307	0.172854	0.0260576	0.971763
0.000595172	0.100831	0.0148714	0.797752
0.000595021	0.172854	0.0299931	0.971013
0.000588394	0.172854	0.0334051	0.970565
0.000588206	0.172854	0.0757755	0.970168
0.00313752	0.000479733	0.0156489	0.701897
0.00861823	0	0.00546645	0.921138
0.0890926	0.172854	0.00995538	0.968772
0.248075	0	0.141725	0.621931
0.224672	0	0.0517109	0.62155
0.252898	0	0.0180821	0.621214
0.436282	0.438965	0.0363838	0.620807
0.445472	0.0153561	0.0685231	0.248792
0.38377	0.172854	0.0162871	0.821609
0.305476	0	0.137948	0.619633
0.0744155	0.172854	0	0.96443
0	0.158449	0	0.961928
0.000584665	0.172854	0	0.96124
0.000584395	0	0	0.616501
0	0	0	0.615962
0.0348816	0.000283507	0	0.0827565
0.00105212	9.70633e-06	0.247513	0.0825001
0.00144929	0.172854	0.063033	0.61403
0.0224295	0	0.0524247	0.613551
0.000582535	0.172854	0	0.955704
0	0	0	0.612565
0.000595122	0	0	0.740013
0.00059524	0	0	0.740166
0.00075555	0	0	0.740324
0.00314084	0	0	0.74048
0.0536463	0	0	0.740625
0.0383517	0	0	0.644222
0.0916995	0	0.0186471	0.740925
0.163241	0	0.0807108	0.625161
0.505358	0	0.176771	0.625283
0.72209	0.00439723	0.140742	0.088783
0.520869	0.00324916	0.0361419	0.0888563
0.405367	0.0528384	0.0198054	0.263714
0.161217	0.172854	0.00274744	0.535267
0.0328233	0.172854	0.00789567	0.973873
0.00059628	0.172854	0.0174541	0.97402
0.000596329	0.172854	0.00274229	0.974166
0.000596437	0.172854	0.00228206	0.974436
0.0005965	0.172854	0	0.974546
0.000596532	0.172854	0.00273448	0.974684
0.000596565	0.172854	0.00273223	0.974779
0.00629319	0.172854	0.0221877	0.974876
0.137027	0.172854	0.00275483	0.974985
0.550444	0	0.0969498	0.975058
0.632755	0.069797	0.0270453	0.264542
0.658026	0.723565	0.015724	0.62681
0.558905	0.060611	0.0494626	0.673904
0.443435	0.172854	0	0.975343
0.20359	0.172854	0	0.975376
0.0230538	0.172854	0	0.975435
0.000592849	0.172854	0	0.975445
0.000596767	0.172854	0	0.975486
0.000596772	0.172854	0	0.975474
0.000596754	0.172854	0	0.975488
0.000592727	0.172854	0	0.975467
0.000596725	0.172854	0	0.97544
0.000596691	0.172854	0.0302345	0.975408
0.000962344	0.172854	0.0466851	0.975346
0.0050343	0.172854	0.00259344	0.975311
0.0142968	0.00218844	0.0203302	0.253478
0.255663	0.0369831	0.01729	0.264547
0.535223	0.389586	0.0795463	0.626689
0.522516	0.00355217	0.120328	0.108686
0.562789	0	0.0840145	0.178959
0.502877	0.0557376	0.00905864	0.264297
0.449044	0	0.0372941	0.264224
0.407514	0.454777	0.0783276	0.264131
0.473125	0.495487	0.19608	0.151648
0.494834	0	0.0465293	0.507326
0.41137	0.232277	0.00327751	0.599597
0.301245	0	0.00349269	0.625621
0.24575	0	0.00262243	0.625458
0.00325146	0.158463	0.00261721	0.384067
0.00103922	0.172854	0.00882044	0.97275
0.00095469	0.172854	0.0182319	0.97247
0.0010394	0.172854	0.00260177	0.972134
0.000987303	0.172854	0.00259626	0.971831
0.0287793	0.172854	0.00261663	0.971462
0.00854776	0.172854	0.0181966	0.97115
0.000962682	0.172854	0.0218039	0.970742
0.00059414	0.172854	0.00257399	0.970379
0.000588047	0.172854	0.0976575	0.969946
0.000587865	0.172854	0.0122243	0.622818
0.000583187	0.172854	0.0372466	0.969088
0.00692156	0	0.051028	0.720328
0.084176	0	0.00667794	0.62183
0.229361	0	0.00253826	0.621476
0.324105	0	0.0290166	0.621126
0.296528	0.0193206	0.0382256	0.583553
0.280631	0	0.0435615	0.620373
0.417184	0	0.031925	0.619969
0.424928	0	0.00250638	0.61959
0.290726	0	0.644446	0.619147
0.245338	0.172854	0	0.757747
0.0653938	0.172854	0	0.963189
0	0	0	0
0.000584358	0.172854	0.00283901	0.702537
0.000584096	0	0.0307597	0.616024
0.000583819	0	0.0394339	0.615535
0.000583572	0	0.00295503	0.615048
0.0047561	0	0.845138	0.614571
0.139688	0.00112099	0.039552	0.0821956
0.19042	0.001239	0.116763	0.480647
0.101626	0.000550687	0	0.144807
0.0810951	0.000641882	0	0.0813421
0.0174067	0	0.0461762	0.612011
0.000576835	0.172854	0.171114	0.142578
0.000581408	0.172854	0.00239019	0.95286
0.000581113	0.172854	0.00238415	0.952168
0.000580852	0.172854	0	0.951388
0.000580555	0.172854	0	0.950705
0.000580311	0.172854	0	0.949963
0.00058002	0.172854	0	0.949298
0.000579764	0	0	0.607945
0.000579474	0	0	0.720952
0	0	0	0
0.000594761	0	0	0.739724
0.000594876	0	0	0.739871
0.000594964	0	0	0.740037
0.00059506	0	0	0.740179
0.000595156	0	0	0.740322
0.0176333	0	0	0.740472
0.013818	0.172854	0	0.624751
0.0440042	0	0.0141013	0.740758
0.207806	0	0.0709458	0.624995
0.776573	0.00455464	0.273441	0.0886155
0.777609	0.00479476	0.153514	0.0886817
0.579942	0.00337247	0.0580532	0.0887407
0.232809	0.0286109	0.01136	0.293734
0.0256025	0.00459396	0.054686	0.165521
0.000595896	0.172854	0.00273802	0.973575
0.000595953	0.172854	0.00273602	0.973699
0	0	0	0.973822
0.000596048	0.172854	0.00273231	0.973951
0.00059611	0.172854	0.0027301	0.974051
0.000596141	0.172854	0.00272813	0.974179
0.000596194	0.172854	0.0319523	0.974265
0.000978737	0.172854	0.0400792	0.974364
0.0215155	0.172854	0.162447	0.97445
0.17178	0.172854	0.0153317	0.974518
0.381824	0	0.00679097	0.974605
0.354996	0.172854	0	0.97465
0.23332	0.172854	0	0.974727
0.0632978	0.172854	0	0.974755
0.0395713	0.172854	0	0.974813
0.00059635	0.172854	0	0.974822
0.000596367	0.172854	0.0505705	0.974826
0.000596351	1.12056e-05	0.00733845	0.926477
0.000596358	0.172854	0	0.974828
0.000596332	0.172854	0	0.974837
0.000596327	0.172854	0	0.974795
0.0005963	0.172854	0.0366645	0.974777
0.000596273	0.172854	0.0234827	0.974713
0.000596246	0.172854	0.0340229	0.974644
0.0248804	0.00328892	0.0297652	0.253167
0.0441317	0.00524985	0.00642204	0.0893139
0.483867	0.00327145	0.0527121	0.089282
0.645727	0.1702	0.126556	0.0892263
0.802528	0.147076	0.0314035	0.159491
0.726871	0.00427458	0.0703972	0.0912533
0.490899	0.0549998	0.0778019	0.263899
0.575261	0.0589512	0.0854553	0.344587
0.476619	0	0.105537	0.625615
0.529776	0.0938572	0.059134	0.625487
0.518634	0	0.00971279	0.625321
0.274687	0	0.0227997	0.625175
0.282774	0.000219298	0.00413006	0.313022
0.0264542	0.00390032	0.00259601	0.336777
0.00796757	0.00013694	0.0173691	0.624618
0.000595107	0.172854	0.0103013	0.251801
0.000594991	0.172854	0.00261417	0.971515
0.00059488	0.172854	0.00259345	0.971191
0.000594741	0.144045	0.00258773	0.623737
0.000965013	0.172854	0.00259774	0.970476
0.00103961	0.172854	0.0273069	0.970125
0.000938005	0.172854	0.0194538	0.969724
0.000587683	0.0144045	0.00453104	0.94046
0.000587526	0.172854	0.0044435	0.96889
0.00058733	0	0.0242626	0.622054
0.000587165	0.172854	0.11419	0.968012
0.0456348	0.172854	0.0263195	0.967571
0.181956	0	0.00253482	0.621036
0.295326	0	0.00239274	0.620688
0.244091	0	0.0248527	0.620325
0.248679	0	0.122772	0.619923
0.350257	0.399278	0.00250964	0.161645
0.440819	0.0505202	0.0261493	0.676647
0.408917	0.0461829	0.0459769	0.258737
0.240386	0.0247532	0.0283259	0.438355
0.168393	0.172854	0	0.962584
0.0266927	0.172854	0	0.961919
0	0	0	0
0.000584035	0.172854	0.0486668	0.960017
0.000583791	0	0.015799	0.615569
0.000583528	0.0240074	0.00244395	0.958685
0.000583271	0.172854	0.019854	0.6146
0.000582996	5.47714e-05	0.0147273	0.614101
0.146649	0.00020555	0.0466316	0.613609
0.488789	0.00317779	0.215318	0.0864742
0.686743	0.00441157	0.161321	0.0813575
0.571422	0.0701749	0.158045	0.612052
0.400565	0.0758568	0.0268778	0.156488
0.105323	0.00736467	0.099529	0.064709
0.0167116	0	0.0356689	0.610515
0.0106011	0.00453762	0.019866	0.13085
0.00104917	0	0.0199582	0.609485
0.00104916	0.00107394	0.01948	0.140974
0.000579971	0.172854	0.0563445	0.240596
0.000579712	0.144045	0.00785826	0.607887
0.00421248	0.000702282	0.0065589	0.607424
0.000613869	0	0.00722457	0.606884
0.000578888	0	0	0.719727
0.000578639	0	0	0.719122
0.000594406	0.172854	0	0.845565
0.000594514	0	0	0.739573
0.000594599	0	0	0.739735
0.000594702	0	0	0.739872
0.000594788	0	0	0.740025
0.000594876	0	0	0.740155
0.000594964	0	0	0.740283
0.00942122	0	0.0132823	0.624597
0.074808	0	0.726671	0.624703
0.334609	0.000185042	0.14877	0.624823
0.768408	0.00488766	0.0217083	0.0885058
0.702626	0.00412759	0.0754375	0.0885703
0.384718	0.413329	0.0171076	0.165259
0.486164	0.0604237	0.0163647	0.24979
0.000987524	0.172854	0.00563083	0.973116
0.000595577	0.172854	0.00272995	0.973228
0.000595624	0.172854	0.00272821	0.973361
0.000595671	0.172854	0.00272607	0.973464
0.000595719	0.172854	0.002724	0.973554
0.000595749	0.172854	0.00272191	0.973673
0.000595801	0.172854	0.00271949	0.973749
0.000959884	0.172854	0.0424157	0.97385
0.000595856	0.172854	0.0889293	0.973914
0.00234559	0.172854	0.0128308	0.915986
0.00979761	0.172854	0	0.974049
0.0137669	0.148846	0.0162421	0.626014
0.00344732	0.0288089	0.0258409	0.974149
0.000951445	0.172854	0.0119927	0.974167
0.0227527	0.172854	0.00269874	0.974214
0.0175415	0.148846	0.0137263	0.626101
0.000591953	0.172854	0.0119593	0.315166
0.000591918	0.172854	0.00268939	0.626107
0.000595941	0.172854	0	0.974183
0.000595913	0.172854	0	0.974179
0.000595909	0.172854	0	0.974122
0.000595874	0	0.0341098	0.626026
0.000595855	0.172854	0.0214583	0.683979
0.00289388	0.0240074	0.0131329	0.973964
0.0687029	0	0.00931227	0.625857
0.266368	0.0348206	0.0231428	0.217405
0.725694	0.0706105	0.201306	0.263785
0.802858	0.00479029	0.0632299	0.088915
0.716053	0.035883	0.0641585	0.26365
0.616415	0.668531	0.139517	0.263561
0.624243	0.0710309	0.0640626	0.250892
0.527846	0.100186	0.0914971	0.252324
0.44801	0.48286	0.00542077	0.480199
0.360925	0.268369	0.0629909	0.624886
0.327213	0	0.00262125	0.624731
0.39264	0.411629	0.0103821	0.624563
0.168339	0.0219194	0.0124666	0.383244
0.035392	0	0.0630184	0.624189
0.0285916	0.00157672	0.0445763	0.623976
0.00457478	0.00064561	0.00137574	0.623778
0.000594531	0.172854	0.00259009	0.468381
0.000594401	0.172854	0.121955	0.970252
0.000594276	0.172854	0.00259474	0.969895
0.000587668	0.172854	0.0139422	0.969516
0.000587495	0.144045	0.0340942	0.96913
0.000587344	0.172854	0.0176707	0.968699
0.000587165	0.0720223	0.0225387	0.621945
0.000587007	0.172854	0.00267543	0.967851
0.000586808	0.172854	0.0054606	0.967424
0.000586636	0.172854	0.00253818	0.966918
0.00470975	0.172854	0.00253224	0.966483
0.154521	0	0.0163851	0.244167
0.394238	0.0408489	0.0814553	0.285208
0.393721	0	0.0280671	0.259289
0.249795	0	0.00250695	0.954777
0.234862	0.172854	0.00387238	0.963779
0.281072	0.172854	0.00249375	0.963215
0.422878	0.172854	0.0142521	0.962596
0.294292	0	0.0127341	0.617469
0.189504	0.0288089	0	0.284632
0.00104901	0.144045	0.0499395	0.615622
0.000583478	0	0.0169368	0.615168
0.000583234	0	0.012923	0.614647
0.000582952	0	0.0702134	0.957348
0.00549787	4.22805e-05	0.312405	0.613672
0.291892	0.00215584	0.067559	0.296738
0.0910833	0.000439008	0.0121119	0.296263
0.753889	0.0797801	0.0864711	0.397511
0.769221	0.004486	0.184192	0.0807998
0.658721	0.00378819	0.0836082	0.0805048
0.539932	0.0609831	0.0043395	0.242076
0.506212	0.0613505	0.0151681	0.133366
0.418932	0.00263273	0.0355564	0.155164
0.54388	0.00375988	0.0629608	0.0792801
0.160603	0.000986994	0.177615	0.0789649
0.148324	0.000881209	0.263808	0.0786596
0.260418	0.00198134	0.163809	0.078367
0.0940776	0.000700806	0.229106	0.0780585
0.237471	0.00144845	0.0390386	0.0777588
0.28672	0.00168515	0.0278971	0.165377
0.0721639	0.00899759	0.0688771	0.135276
0.0625225	0	0	0.604811
0.0262078	0	0	0.717369
0.000594151	0.0246934	0	0
0.000594235	0	0	0.758715
0.000594342	0	0	0.739562
0.000594421	0	0	0.739714
0.000594519	0	0	0.739839
0.000594594	0	0	0.73997
0.011162	0	0	0.740099
0.0641009	0	0.0215605	0.640814
0.156565	0	0.0201123	0.624526
0.470228	0.414564	0.0281085	0.624619
0.694374	0.00411434	0.0289383	0.30677
0.686559	0.00414709	0.00732093	0.306846
0.560809	0.00336913	0.0736971	0.173016
0.186019	0.172854	0.00272596	0.972655
0.000958948	0.172854	0.0232708	0.972756
0.000595238	0.172854	0.00272217	0.972885
0.000595295	0.172854	0.00271995	0.972974
0.00059533	0.172854	0.00271814	0.973081
0.000595362	0.172854	0.134805	0.973164
0.000595408	0.172854	0.00271343	0.973231
0.000595429	0.172854	0.0190517	0.973326
0.000595471	0.172854	0.105159	0.973377
0.000595483	0.172854	0.0115675	0.973454
0.000595509	0	0	0.973492
0.000916915	4.4983e-06	0	0.0727871
0.00305745	0.000445497	0.0286757	0.190896
0.00114267	0	0.0104911	0.625653
0.00103599	0	0.00469591	0.62568
0.108002	0.00714292	0.0525967	0.62567
0.0670144	0	0.0314353	0.532432
0.00639203	0	0.00268254	0.283747
0.00103674	0.172854	0	0.973554
0.000595497	0.172854	0	0.973523
0.000595488	0.172854	0	0.973456
0.000595449	6.15401e-05	0.027367	0.625541
0.0446551	0.00705562	0.0351333	0.252539
0.0498525	0.172854	0.00266671	0.973266
0.138775	0.00716195	0.0468894	0.625351
0.418867	0.158901	0.0135626	0.388215
0.518747	0.0568485	0.0240041	0.263401
0.510206	0	0.0173921	0.625094
0.467219	0.0508313	0.0265793	0.263258
0.554851	0.0620868	0.0911652	0.252104
0.558353	0.0622814	0.0458461	0.25203
0.429443	0.114184	0.0157137	0.412965
0.437441	0	0.0134534	0.62447
0.398831	0	0.00281143	0.624292
0.388707	0	0.0184762	0.624134
0.422259	0	0.0026083	0.623953
0.463212	0	0.0354711	0.42258
0.308522	0.0369047	0.0979184	0.071643
0.160172	0.0110224	0.0661369	0.592307
0.204035	0	0.0695462	0.250892
0.00436406	0	0.0483609	0.529832
0.000591954	0.172854	0.0344417	0.622641
0.000587324	0.144045	0.00257089	0.79563
0.000587156	0	0.0132863	0.795331
0.000587017	0.172854	0.00255943	0.96814
0.000586833	0.172854	0.00255373	0.967738
0.000586662	0.172854	0.00909452	0.967285
0.000586488	0.172854	0.0698898	0.966827
0.000586296	0.172854	0.0157372	0.966377
0.000586116	0.172854	0.0122337	0.96587
0.00345028	0	0.00252336	0.553636
0.216833	0	0.0351874	0.469397
0.366564	0	0.00248485	0.439078
0.254614	0	0.0198222	0.618713
0.0786185	0.172854	0.00368846	0.963219
0.0175942	0.12964	0.00249086	0.962621
0.104886	0.172854	0.00248445	0.962061
0.177426	0.172854	0.00838236	0.961405
0.216634	0.172854	0.00247131	0.960799
0.000583426	0.172854	0.00609746	0.958825
0.000583184	0	0.012413	0.61472
0.000582927	0	0.0109814	0.614261
0.0063468	0.00205333	0.00302734	0.613758
0.0279215	0	0.0719898	0.613261
0.217818	0.00163542	0.153612	0.296331
0.625519	0.00356564	0.39734	0.295921
0.456484	0	0.105415	0.611696
0.626887	0.071297	0.179547	0.414722
0.69277	0.00414012	0.0450588	0.136972
0.80557	0.00480685	0.0681747	0.151859
0.729512	0.00434166	0.16703	0.0939933
0.630566	0.00378715	0.0178994	0.0793206
0.823924	0.00523153	0.00594125	0.0789963
0.835034	0.00523159	0.0927249	0.0787076
0.831275	0.00538617	0.126776	0.0783781
0.772141	0.00506271	0.129333	0.0203847
0.705258	0.076543	0.076575	0.239142
0.611342	0.00373615	0.106283	0.238788
0.815044	0.00507357	0.0576058	0.0615647
0.687586	0.00407988	0.133017	0.384824
0.595297	0.00370729	0.0752285	0.076562
0.268094	0.00172998	0.224158	0.0607295
0.0476525	2.78145e-05	0.0115236	0.0604497
0.0340019	0	0	0.715596
0.000593976	0.172854	0	0.945578
0.000594053	0	0	0.739397
0.000594152	0	0	0.739517
0.000594224	0	0	0.739657
0.000594296	0	0	0.739768
0.00103343	0	0.00899496	0.739879
0.124355	0	0.0252557	0.624224
0.219359	0	0.0254398	0.624313
0.305929	0	0.00785467	0.624418
0.525434	0	0.0346768	0.624498
0.581888	0.0630969	0.0174031	0.427605
0.100382	0.172854	0.00272002	0.972188
0.0342085	0.172854	0.00271823	0.972285
0.00102479	0.172854	0.00271622	0.972402
0.000594911	0.172854	0.00271395	0.972482
0.000594942	0.172854	0.00279303	0.972589
0.00059499	0.144045	0.0187249	0.972655
0.000595016	0.144045	0.0573595	0.625044
0.00442123	0	0.0361706	0.625101
0.000595075	3.98525e-06	0.0027024	0.723645
0.000595086	0.172854	0.0238594	0.972908
0.000951288	0.172854	0.00353633	0.972933
0.0123477	0	0.0155221	0.625236
0.00600099	0.144045	0.0100999	0.62524
0.0214043	0.0282448	0.0255256	0.683208
0.117502	0.164685	0.0231221	0.671754
0.248221	0.00163421	0.114093	0.625239
0.440027	0.0547129	0.0286312	0.252374
0.298301	0.00197642	0.0195546	0.0725584
0.0178156	0.172854	0.00267284	0.625195
0.000595088	0.172854	0	0.972867
0.00238268	0.172854	0.0149899	0.972799
0.112661	0.0166299	0.0243619	0.252246
0.236751	0.0309569	0.0492629	0.252195
0.164383	0	0.0113977	0.972559
0.338382	0	0.00173084	0.54811
0.434993	0.0490489	0.0207466	0.300445
0.435761	0.113243	0.0729842	0.26302
0.411061	0.0459956	0.0581681	0.262953
0.41649	0.0479747	0.0109277	0.251817
0.492476	0.0557361	0.0109075	0.42735
0.520327	0.00306744	0.0309095	0.101931
0.475706	0	0.0379598	0.624028
0.407824	0.045629	0.00253657	0.623892
0.407846	0	0.00261046	0.623705
0.398369	0	0.0128115	0.623544
0.412633	0	0.0919678	0.623333
0.538511	0.537789	0.0663115	0.623157
0.653517	0.0644978	0.0260084	0.0712961
0.454192	0.0424615	0.236364	0.0711667
0.370827	0.0440401	0.0510422	0.622471
0.276897	0.00283355	0.170983	0.250251
0.0831741	0.00911338	0.111197	0.260411
0.00573358	0	0.0174098	0.669776
0.00058665	0	0.0044645	0.582029
0.000586503	0	0.00720499	0.621113
0.000586326	0.120037	0.00254534	0.620832
0.000586163	0.172854	0.0537453	0.966264
0.000585967	0.172854	0.005458	0.965824
0.00058579	0.172854	0.0211446	0.965332
0.0005856	0.172854	0.0792427	0.964836
0.174761	0.0174012	0.0242444	0.509074
0.195417	0.0180557	0.0626252	0.618705
0.245091	0	0.00250158	0.61835
0.0670226	0	0.00249493	0.675378
0.00370228	0.172854	0.00248832	0.962088
0.000938399	0.172854	0.0058445	0.961449
0.126806	0.0161114	0.011302	0.506864
0.14862	0.00276223	0.00246818	0.246045
0.143766	0.0720223	0.089753	0.615788
0.000938493	0.172854	0.0279833	0.958921
0.000583138	0.172854	0.0260631	0.958307
0.00058291	0.172854	0.00459845	0.957596
0.000582638	0	0.00833653	0.613885
0.000582383	0	0.0265475	0.613353
0.00556816	0	0.102227	0.612872
0.00751129	0.172854	0.595955	0.612352
0.431138	0.00321305	0.147953	0.295539
0.550241	0.00327154	0.39294	0.295093
0.363661	0.00699429	0.25684	0.578014
0.633413	0.073401	0.055013	0.413811
0.7731	0.790331	0.122695	0.0796754
0.721885	0.00441517	0.065669	0.0793715
0.787526	0.00469758	0.147954	0.0790529
0.797683	0.0889843	0.187551	0.948708
0.768942	0.00457172	0.10506	0.0627667
0.727658	0.0807882	0.0383618	0.239567
0.766415	0.0851877	0.0853769	0.239178
0.68415	0.0752532	0.0744704	0.238815
0.570998	0.421373	0.00259765	0.605301
0.5979	0.0616567	0.021743	0.421435
0.804852	0.0191119	0.134889	0.237674
0.804147	0.13298	0.10296	0.0762647
0.874079	0.00529649	0.0345625	0.0759422
0.759001	0.00468499	0.142492	0.0601535
0.407068	0.00243474	0.0515106	0.0598609
0.0123882	0	0	0.601713
0.00132297	0	0	0.713785
0.000575863	0	0	0.713273
0.000593689	0.172854	0	0
0.000593785	0	0	0.739193
0.000593855	0	0	0.739327
0.000593946	0	0.139066	0.739435
0.0165353	0	0.352713	0.739552
0.0297819	0	0.0335303	0.739658
0.159636	0.000979988	0.249598	0.306143
0.140972	0	0.244954	0.624105
0.263787	0.0395861	0.0822032	0.361208
0.376941	0.0419655	0.0198154	0.427307
0.0690204	0.172854	0.0738413	0.97172
0.00441447	0.172854	0.00271241	0.971819
0.00195686	0.172854	0.00271031	0.971917
0.000594525	0.172854	0.00270806	0.971989
0.000594554	0.172854	0.00270601	0.972087
0.000594604	0.172854	0.0659025	0.682557
0.00298614	0	0.0569764	0.624694
0.091415	0.000340176	0	0.6286
0.0163568	0.0288089	0.0150368	0.624754
0.000594689	0.172854	0.0419504	0.97236
0.00475176	0.172854	0.0338986	0.624803
0.00599691	0.172854	0.00656219	0.972415
0.000743048	0.172854	0.00825133	0.972413
0.056596	0.172854	0.0743086	0.972433
0.300117	0.0528164	0.0384585	0.972411
0.441793	0.00286656	0.158297	0.638484
0.473031	0	0.0330958	0.624805
0.426864	0.465642	0.0755866	0.611599
0.0809128	0.172854	0.0026661	0.914363
0.00328742	0	0.0983654	0.769486
0.0311899	0	0.0345373	0.624652
0.139096	0	0.0374958	0.624582
0.196785	0	0.0874411	0.624511
0.152047	0	0.00264742	0.624436
0.304391	0	0.039067	0.624336
0.46987	0	0.00277097	0.624263
0.456072	0.0512684	0.0508767	0.262643
0.430637	0.0480488	0.0110493	0.251531
0.359856	0	0.0125529	0.623905
0.386569	0	0.0338719	0.623787
0.418097	0.00767916	0.00269557	0.623628
0.425522	0.0237158	0.00276902	0.623468
0.32251	0	0.0850407	0.623306
0.380002	0.419687	0.0101271	0.62312
0.385919	0	0.045471	0.622949
0.424444	0	0.17334	0.62273
0.471073	0.0752465	0.101607	0.149437
0.638868	0.0707857	0.0116538	0.250311
0.562508	0.0782997	0.0729472	0.25016
0.43979	0.0494629	0.0552647	0.249976
0.433466	0.0494686	0.0319787	0.404696
0.344142	0	0.00574666	0.621312
0.135222	0.0115957	0.0797154	0.249404
0.0238069	0.00011898	0.317641	0.144717
0.0124141	0.0010228	0.0025429	0.248982
0.00960922	0	0.00343917	0.620115
0.00058566	0	0.00134125	0.907676
0.000585459	0.172854	0.00997765	0.964803
0.000585282	0.172854	0.0167375	0.964269
0.000585076	0.172854	0.0203723	0.963794
0.148225	0	0.00134939	0.618353
0.257054	0	0.0335827	0.61797
0.224182	0.172854	0.00249267	0.933406
0.0301876	0.172854	0.0024863	0.961541
0.0172943	0	0.00247939	0.616742
0.00058381	0.000686915	0.482152	0.122559
0.0460764	0.0443374	0.146821	0.539675
0.111762	0	0.167251	0.615379
0.103352	0.172854	0.0935729	0.929816
0.000582863	0.172854	0.00244528	0.957728
0.000582595	0.172854	0.0170778	0.957073
0.000582359	0.172854	0.0240752	0.956356
0.000582094	0	0.0019353	0.613012
0.000581845	0.000107341	0.0400484	0.612469
0.00741763	0	0.0490694	0.61197
0.170911	0	0.104994	0.611443
0.366048	0	0.319933	0.610921
0.685543	0.00417337	0.0836753	0.294291
0.564515	0.0636778	0.0548387	0.310442
0.629273	0.00386682	0.030004	0.251903
0.793466	0.00469029	0.0575349	0.0791373
0.850736	0.00512556	0.12474	0.0762056
0.850338	0.203216	0.135763	0.140142
0.703695	0.449155	0.037315	0.156461
0.645556	0.0700425	0.025257	0.239246
0.540764	0.0590966	0.0895675	0.238866
0.515257	0	0.00158495	0.605362
0.447061	0.0479097	0.00456676	0.238102
0.506968	0.0710744	0.0185806	0.151927
0.533087	0.0594163	0.0284375	0.237328
0.639348	0.0721667	0.0459819	0.236926
0.656237	0.620354	0.0585236	0.137116
0.755216	0.00460969	0.15107	0.0753342
0.863433	0.00522787	0.176881	0.0750497
0.422812	0	0.0244746	0.601078
0.137053	0	0.0213569	0.600631
0.0948465	0.0932414	0	0.0845855
0.00381572	0	0	0.712033
0.000575062	0	0	0.711464
0.000593416	0.144045	0	0
0.000593485	0	0	0.738995
0.000593575	0	0	0.739098
0.0246389	0	0.052421	0.739217
0.0931955	0.00016647	0.0933972	0.623616
0.319631	0.0153024	0.022486	0.623706
0.167778	0	0.0937957	0.62379
0.25237	0.0506387	0.0845622	0.42691
0.46024	0.0538288	0.0510333	0.426994
0.129188	0.172854	0.00312513	0.97125
0.0055066	0.172854	0.0227671	0.971352
0.000755692	0.172854	0.00270438	0.971431
0.000594139	0.172854	0.00270246	0.971508
0.000594166	0.172854	0.00270014	0.971584
0.000594215	0.172854	0.00269763	0.971631
0.0155685	0.172854	0.0108825	0.971706
0.00777904	0.172854	0.0340371	0.971737
0.00103534	0.0288089	0.0225868	0.971781
0.000594297	0.172854	0.121991	0.971811
0.000594323	0.172854	0.0693646	0.971824
0.000960417	0.172854	0.0306907	0.971846
0.000960569	0.172854	0.0160027	0.971833
0.000960712	0.172854	0.0294866	0.971848
0.0187622	0.172854	0.0300074	0.971812
0.097921	0.172854	0.0410684	0.971798
0.101876	0.172854	0.00266651	0.971748
0.0298091	0.172854	0.0026632	0.971687
0.0101346	0.172854	0	0.971645
0.00060461	0.172854	0	0.971552
0.103533	0.172854	0.0158357	0.971489
0.143058	0.172854	0.0172535	0.971377
0.35457	0.0408785	0.0158003	0.251528
0.219615	0	0.00264065	0.561863
0.247042	0	0.052427	0.623845
0.30575	0.0343243	0.0354321	0.352702
0.283886	0	0.140053	0.623623
0.334155	0	0.0155168	0.623514
0.295403	0	0.0207699	0.623362
0.363145	0	0.0119494	0.623239
0.399434	0	0.015577	0.623074
0.352496	0	0.0286987	0.622917
0.316577	0.370155	0.0364143	0.622731
0.264304	0	0.0244698	0.405504
0.377392	0	0.0748771	0.622355
0.421734	0	0.0275045	0.622132
0.440855	0	0.100941	0.621926
0.392397	0.0434979	0.0502964	0.249872
0.407694	0	0.0256027	0.590485
0.408348	0.00378411	0.0265784	0.466328
0.406081	0.0864268	0.00255827	0.79391
0.443481	0	0.0189392	0.249142
0.536155	0.00329038	0.16682	0.0698673
0.343944	0.00217202	0.168953	0.0697048
0.103353	0.0112905	0.0057684	0.248504
0.0470064	0.00600324	0.0214703	0.248283
0.00829462	0.000614435	0.0352934	0.248039
0.000584955	0.000286538	0.0227634	0.24781
0.000584778	0	0.00250988	0.247538
0.000584563	0.172854	0.0176194	0.962736
0.0235434	0	0.0309497	0.617591
0.00610884	0	0.0119345	0.617223
0.0087726	0.172854	0.00248372	0.874977
0.0996995	0	0.00247734	0.788423
0.0946921	0	0.105592	0.615943
0.0718668	0	0.391895	0.615518
0.210662	0	0.0826396	0.615047
0.266231	0.0828666	0.195437	0.144477
0.0749747	0	0.00244334	0.614104
0.0109281	0	0.00303461	0.613614
0.000582061	0.172854	0.00242931	0.955871
0.000581819	0.172854	0.0509534	0.955115
0.000581541	0	0.0263338	0.612124
0.000581305	0	0.0232826	0.61159
0.00601173	0	0.00246819	0.645852
0.19238	0	0.0350035	0.610515
0.420923	0.0787369	0.241736	0.34828
0.691496	0.00420521	0.158452	0.293495
0.56808	0.0492255	0.00178904	0.608915
0.558269	0.0624339	0.0791513	0.25122
0.665312	0.0745222	0.0884142	0.250828
0.664015	0.0729568	0.027034	0.239748
0.595803	0.0655552	0.0320019	0.239366
0.59765	0.213771	0.205293	0.238948
0.553782	0.0617245	0.00285821	0.167542
0.449505	0	0.0565843	0.223439
0.382589	0.416155	0.0299393	0.604384
0.449098	0.0518945	0.0536344	0.247975
0.492051	0.0557647	0.018663	0.247579
0.649784	0.0192308	0.027339	0.683048
0.756148	0.00472522	0.0618713	0.0598366
0.765113	0.00446496	0.148329	0.0595476
0.716172	0.39691	0.160818	0.13099
0.809535	0.00469711	0.0850912	0.0744392
0.583496	0.0645064	0.0245913	0.135457
0.436307	0.00275247	0.052141	0.234383
0.248719	0.00156719	0.0182678	0.0735557
0.19361	0.00125256	0.0834417	0.0732924
0.00167415	0	0.00151341	0.598062
0.000937605	0	0.00539168	0.70972
0.000574029	0	0	0.709195
0.000334713	0	0	0.708763
0.000592322	0	0	0.737531
0.000592414	0	0	0.737682
0.000593126	0.172854	0	0.746347
0.000593205	0	0	0.623131
0.0218145	0	0.244668	0.623233
0.166602	0	0.109067	0.623311
0.474837	0.069621	0.0996874	0.314765
0.509904	0.0032432	0.256509	0.305678
0.534393	0.00320662	0.0231044	0.305736
0.33916	0.0051593	0.0121591	0.623619
0.19411	0.172854	0.0160755	0.970779
0.115459	0.172854	0.00270094	0.970881
0.000629031	0.172854	0.00269866	0.970943
0.000593754	0.172854	0.00269668	0.971027
0.000593789	0.172854	0.00269433	0.971079
0.000593825	0.172854	0.00269195	0.971119
0.000593844	0.172854	0.0162886	0.971184
0.00105966	0.172854	0.00268683	0.971206
0.000593892	0.172854	0.00268446	0.971254
0.000593915	0.172854	0.00268163	0.971261
0.000593926	0.172854	0.0531099	0.971277
0.000593927	0.172854	0.00267592	0.971278
0.000593942	0.172854	0.00267297	0.971257
0.000593931	0.172854	0.0325759	0.971257
0.000960835	0.172854	0.00761432	0.971213
0.000960981	0.172854	0.00266359	0.971196
0.00846364	0.172854	0.00266002	0.971127
0.0309932	0.172854	0	0.971059
0.000593866	0.172854	0	0.971003
0.0177333	0.172854	0	0.970904
0.00140935	0.172854	0.016101	0.970826
0.0863355	0.172854	0.013619	0.970696
0.469131	0.0563762	0.0322085	0.25119
0.453529	0	0.00599901	0.364884
0.333222	0	0.00508502	0.623358
0.324806	0	0.0721638	0.623233
0.333912	0.0412443	0.0456505	0.250879
0.35054	0.040038	0.0558383	0.275136
[truncated: 13,516 more rows]
